# Supplementary material for: 2-Amino-3-[(E)-(2-hy­droxy-3-methyl­benzyl­idene)amino]­but-2-ene­dinitrile
Source: Acta Crystallogr Sect E Struct Rep Online. 2012 Apr 18;68(Pt 5):o1406. doi: 10.1107/S1600536812015243 (PMC3344532; doi:10.1107/S1600536812015243)
Supplement: Supplementary file 1 [file e-68-o1406-sup1.cif]

##############################################################################
#                                                                            #
# This CIF contains the data in a paper accepted for publication in          #
# Acta Crystallographica Section E. It conforms to the requirements of       #
# Notes for Authors for Acta Crystallographica Section E, and has been       #
# peer reviewed under the auspices of the IUCr Commission on Journals.       #
#                                                                            #
# Full details of the Crystallographic Information File format               #
# are given in the paper "The Crystallographic Information File (CIF):       #
# a New Standard Archive File for Crystallography" by S. R. Hall, F. H.      #
# Allen and I. D. Brown [Acta Cryst. (1991), A47, 655-685].                  #
#                                                                            #
# The current version of the core CIF dictionary is obtainable from          #
# ftp://ftp.iucr.org/pub/cif_core.dic.                                       #
#                                                                            #
# Software is freely available for graphical display of the structure(s)     #
# in this CIF. For information consult the CIF software page                 #
# http://www.iucr.org/resources/cif/software.                                #
#                                                                            #
# This file may be used for bona fide research purposes within the           #
# scientific community so long as proper attribution is given to the journal # 
# article from which it was obtained.                                        #
#                                                                            #
##############################################################################
data_I
_audit_creation_method     SHELXL-97
_chemical_name_systematic
;
2-Amino-3-[(<i>E</i>)-(2-hydroxy-3-methylbenzylidene)amino]but-2-enedinitrile
;
_chemical_name_common     ?
_chemical_formula_moiety     'C12 H10 N4 O'
_chemical_formula_sum     'C12 H10 N4 O'
_chemical_formula_iupac     'C12 H10 N4 O'
_chemical_formula_weight     226.24
_chemical_melting_point     ?
_symmetry_cell_setting     monoclinic
_symmetry_space_group_name_H-M     'P 21/c'
_symmetry_space_group_name_Hall     '-P 2ybc'
loop_
    _symmetry_equiv_pos_as_xyz
    'x, y, z'
    '-x, y+1/2, -z+1/2'
    '-x, -y, -z'
    'x, -y-1/2, z-1/2'
_cell_length_a     6.9041(6)
_cell_length_b     11.8791(7)
_cell_length_c     14.0282(11)
_cell_angle_alpha     90.00
_cell_angle_beta     101.600(7)
_cell_angle_gamma     90.00
_cell_volume     1127.02(15)
_cell_formula_units_Z     4
_cell_measurement_reflns_used     16504
_cell_measurement_theta_min     2.27
_cell_measurement_theta_max     28.02
_cell_measurement_temperature     296
_exptl_crystal_description     'plate'
_exptl_crystal_colour     'brown'
_exptl_crystal_size_max     0.76
_exptl_crystal_size_mid     0.48
_exptl_crystal_size_min     0.03
_exptl_crystal_density_diffrn     1.333
_exptl_crystal_density_meas     ?
_exptl_crystal_density_method     'not measured'
_exptl_crystal_F_000     472
_exptl_absorpt_coefficient_mu     0.091
_exptl_absorpt_correction_type     integration
_exptl_absorpt_process_details     '(X-RED32; Stoe & Cie, 2002)'
_exptl_absorpt_correction_T_min     0.9486
_exptl_absorpt_correction_T_max     0.9956
_exptl_special_details     ?
_diffrn_ambient_temperature     296
_diffrn_radiation_type     MoK\a
_diffrn_radiation_wavelength     0.71073
_diffrn_radiation_source     'fine-focus sealed tube'
_diffrn_radiation_monochromator     graphite
_diffrn_measurement_device_type     'Stoe IPDS 2'
_diffrn_measurement_method     'rotation method'
_diffrn_detector_area_resol_mean     ?
_diffrn_reflns_number     16504
_diffrn_reflns_av_R_equivalents     0.0537
_diffrn_reflns_av_sigmaI/netI     0.0324
_diffrn_reflns_theta_min     2.27
_diffrn_reflns_theta_max     26.50
_diffrn_reflns_theta_full     26.50
_diffrn_measured_fraction_theta_max     1.000
_diffrn_measured_fraction_theta_full     1.000
_diffrn_reflns_limit_h_min     -8
_diffrn_reflns_limit_h_max     8
_diffrn_reflns_limit_k_min     -14
_diffrn_reflns_limit_k_max     14
_diffrn_reflns_limit_l_min     -17
_diffrn_reflns_limit_l_max     17
_diffrn_standards_number     ?
_diffrn_standards_interval_count     ?
_diffrn_standards_interval_time     ?
_diffrn_standards_decay_%     ?
_refine_special_details
;
Refinement of <i>F</i>^2^ against ALL reflections. The weighted <i>R</i>-factor
<i>wR</i> and goodness of fit <i>S</i> are based on <i>F</i>^2^, conventional
<i>R</i>-factors <i>R</i> are based on <i>F</i>, with <i>F</i> set to zero for
negative <i>F</i>^2^. The threshold expression of <i>F</i>^2^ >
\s(<i>F</i>^2^) is used only for calculating <i>R</i>-factors(gt) <i>etc</i>.
and is not relevant to the choice of reflections for refinement.
<i>R</i>-factors based on <i>F</i>^2^ are statistically about twice as large
as those based on <i>F</i>, and <i>R</i>- factors based on ALL data will be
even larger.
;
_reflns_number_total     2336
_reflns_number_gt     1700
_reflns_threshold_expression     I>2\s(I)
_refine_ls_structure_factor_coef     Fsqd
_refine_ls_matrix_type     full
_refine_ls_R_factor_all     0.0929
_refine_ls_R_factor_gt     0.0586
_refine_ls_wR_factor_gt     0.1195
_refine_ls_wR_factor_ref     0.1324
_refine_ls_goodness_of_fit_ref     1.137
_refine_ls_restrained_S_all     1.137
_refine_ls_number_reflns     2336
_refine_ls_number_parameters     168
_refine_ls_number_restraints     0
_refine_ls_hydrogen_treatment     mixed
_refine_ls_weighting_scheme     calc
_refine_ls_weighting_details
         'calc w=1/[\s^2^(Fo^2^)+(0.0644P)^2^+0.0085P] where P=(Fo^2^+2Fc^2^)/3'
_atom_sites_solution_hydrogens     geom
_atom_sites_solution_primary     direct
_atom_sites_solution_secondary     difmap
_refine_ls_shift/su_max     0.000
_refine_ls_shift/su_mean     0.000
_refine_diff_density_max     0.148
_refine_diff_density_min     -0.158
_refine_ls_extinction_method     'SHELXL97 (Sheldrick, 2008)'
_refine_ls_extinction_coef     0.008(2)
_refine_ls_extinction_expression
                                  'Fc^*^=kFc[1+0.001xFc^2^\l^3^/sin(2\q)]^-1/4^'
loop_
    _atom_type_symbol
    _atom_type_description
    _atom_type_scat_dispersion_real
    _atom_type_scat_dispersion_imag
    _atom_type_scat_source
    'C' 'C' 0.0033 0.0016
                         'International Tables Vol C Tables 4.2.6.8 and 6.1.1.4'
    'H' 'H' 0.0000 0.0000
                         'International Tables Vol C Tables 4.2.6.8 and 6.1.1.4'
    'N' 'N' 0.0061 0.0033
                         'International Tables Vol C Tables 4.2.6.8 and 6.1.1.4'
    'O' 'O' 0.0106 0.0060
                         'International Tables Vol C Tables 4.2.6.8 and 6.1.1.4'
_computing_data_collection     'X-AREA (Stoe & Cie, 2002)'
_computing_cell_refinement     'X-AREA (Stoe & Cie, 2002)'
_computing_data_reduction     'X-RED32 (Stoe & Cie, 2001)'
_computing_structure_solution     'SHELXS97 (Sheldrick, 2008)'
_computing_structure_refinement     'SHELXL97 (Sheldrick, 2008)'
_computing_molecular_graphics     'ORTEP-3 for Windows (Farrugia, 1997)'
_computing_publication_material     'WinGX (Farrugia, 1999)'
loop_
    _atom_site_type_symbol
    _atom_site_label
    _atom_site_fract_x
    _atom_site_fract_y
    _atom_site_fract_z
    _atom_site_U_iso_or_equiv
    _atom_site_adp_type
    _atom_site_calc_flag
    _atom_site_refinement_flags
    _atom_site_occupancy
    _atom_site_symmetry_multiplicity
    _atom_site_disorder_assembly
    _atom_site_disorder_group
    C C1 0.2927(3) 0.39788(16) 0.57527(14) 0.0412(5) Uani d . 1 1 . .
    C C2 0.2741(3) 0.30861(18) 0.50843(15) 0.0451(5) Uani d . 1 1 . .
    C C3 0.2980(3) 0.19643(18) 0.53978(17) 0.0507(5) Uani d . 1 1 . .
    C C4 0.3421(3) 0.1774(2) 0.63866(19) 0.0579(6) Uani d . 1 1 . .
    H H4 0.3581 0.1036 0.6609 0.069 Uiso calc R 1 1 . .
    C C5 0.3637(3) 0.2639(2) 0.70634(17) 0.0597(6) Uani d . 1 1 . .
    H H5 0.3951 0.2480 0.7726 0.072 Uiso calc R 1 1 . .
    C C6 0.3382(3) 0.3731(2) 0.67447(16) 0.0518(5) Uani d . 1 1 . .
    H H6 0.3514 0.4313 0.7196 0.062 Uiso calc R 1 1 . .
    C C7 0.2734(4) 0.1024(2) 0.4671(2) 0.0730(7) Uani d . 1 1 . .
    H H7A 0.3735 0.1081 0.4287 0.088 Uiso calc R 1 1 . .
    H H7B 0.1452 0.1073 0.4254 0.088 Uiso calc R 1 1 . .
    H H7C 0.2860 0.0315 0.5006 0.088 Uiso calc R 1 1 . .
    C C8 0.2653(3) 0.51404(16) 0.54458(14) 0.0426(5) Uani d . 1 1 . .
    H H8 0.2785 0.5698 0.5920 0.051 Uiso calc R 1 1 . .
    C C9 0.2013(3) 0.65633(15) 0.42752(14) 0.0393(5) Uani d . 1 1 . .
    C C10 0.1644(3) 0.68409(16) 0.33180(14) 0.0405(5) Uani d . 1 1 . .
    C C11 0.2178(3) 0.74210(17) 0.50067(15) 0.0461(5) Uani d . 1 1 . .
    C C12 0.1464(3) 0.80158(18) 0.30383(15) 0.0482(5) Uani d . 1 1 . .
    N N1 0.2236(2) 0.54359(13) 0.45456(11) 0.0405(4) Uani d . 1 1 . .
    N N2 0.1385(3) 0.61018(17) 0.25795(15) 0.0563(5) Uani d . 1 1 . .
    H H2A 0.112(4) 0.538(3) 0.2695(19) 0.077(8) Uiso d . 1 1 . .
    H H2B 0.130(4) 0.637(2) 0.199(2) 0.076(8) Uiso d . 1 1 . .
    N N3 0.2305(3) 0.80465(17) 0.56309(15) 0.0664(6) Uani d . 1 1 . .
    N N4 0.1280(3) 0.89245(17) 0.27921(17) 0.0709(6) Uani d . 1 1 . .
    O O1 0.2304(3) 0.32719(15) 0.41171(12) 0.0668(5) Uani d . 1 1 . .
    H H1 0.217(4) 0.400(3) 0.405(2) 0.081(9) Uiso d . 1 1 . .
loop_
    _atom_site_aniso_label
    _atom_site_aniso_U_11
    _atom_site_aniso_U_22
    _atom_site_aniso_U_33
    _atom_site_aniso_U_12
    _atom_site_aniso_U_13
    _atom_site_aniso_U_23
    C1 0.0386(10) 0.0447(11) 0.0419(11) 0.0035(8) 0.0116(8) 0.0071(9)
    C2 0.0471(11) 0.0469(12) 0.0413(12) 0.0045(9) 0.0090(9) 0.0061(9)
    C3 0.0485(12) 0.0429(12) 0.0594(14) 0.0028(9) 0.0076(10) 0.0095(10)
    C4 0.0520(13) 0.0504(13) 0.0705(17) 0.0023(10) 0.0108(11) 0.0236(12)
    C5 0.0649(14) 0.0679(16) 0.0466(13) 0.0040(11) 0.0120(11) 0.0215(12)
    C6 0.0563(13) 0.0597(14) 0.0417(12) 0.0015(10) 0.0149(10) 0.0064(10)
    C7 0.0825(17) 0.0444(13) 0.0863(19) 0.0090(12) 0.0027(14) -0.0023(13)
    C8 0.0473(11) 0.0408(11) 0.0415(12) 0.0017(8) 0.0135(8) 0.0006(9)
    C9 0.0416(10) 0.0355(10) 0.0421(11) -0.0004(8) 0.0113(8) 0.0004(8)
    C10 0.0430(10) 0.0345(10) 0.0436(12) -0.0030(8) 0.0077(8) 0.0026(8)
    C11 0.0566(13) 0.0382(11) 0.0446(12) 0.0035(9) 0.0127(10) 0.0029(10)
    C12 0.0548(12) 0.0404(12) 0.0482(12) -0.0029(9) 0.0072(9) 0.0055(10)
    N1 0.0450(9) 0.0367(8) 0.0411(10) 0.0015(7) 0.0114(7) 0.0039(7)
    N2 0.0836(14) 0.0420(11) 0.0416(11) -0.0110(10) 0.0084(9) 0.0022(9)
    N3 0.0917(15) 0.0538(12) 0.0540(12) 0.0047(10) 0.0151(11) -0.0096(10)
    N4 0.0901(15) 0.0433(11) 0.0779(15) 0.0048(10) 0.0134(12) 0.0155(10)
    O1 0.1120(14) 0.0444(9) 0.0415(10) 0.0164(9) 0.0098(9) 0.0023(7)
_geom_special_details
;
All e.s.d.'s (except the e.s.d. in the dihedral angle between two l.s. planes)
are estimated using the full covariance matrix. The cell e.s.d.'s are taken
into account individually in the estimation of e.s.d.'s in distances, angles
and torsion angles; correlations between e.s.d.'s in cell parameters are only
used when they are defined by crystal symmetry. An approximate (isotropic)
treatment of cell e.s.d.'s is used for estimating e.s.d.'s involving l.s.
planes.
;
loop_
    _geom_bond_atom_site_label_1
    _geom_bond_atom_site_label_2
    _geom_bond_site_symmetry_2
    _geom_bond_distance
    _geom_bond_publ_flag
    C1 C6 . 1.395(3) ?
    C1 C2 . 1.404(3) ?
    C1 C8 . 1.447(3) ?
    C2 O1 . 1.348(3) ?
    C2 C3 . 1.403(3) ?
    C3 C4 . 1.378(3) ?
    C3 C7 . 1.499(3) ?
    C4 C5 . 1.386(4) ?
    C4 H4 . 0.9300 ?
    C5 C6 . 1.372(3) ?
    C5 H5 . 0.9300 ?
    C6 H6 . 0.9300 ?
    C7 H7A . 0.9600 ?
    C7 H7B . 0.9600 ?
    C7 H7C . 0.9600 ?
    C8 N1 . 1.286(2) ?
    C8 H8 . 0.9300 ?
    C9 C10 . 1.356(3) ?
    C9 N1 . 1.392(2) ?
    C9 C11 . 1.434(3) ?
    C10 N2 . 1.342(3) ?
    C10 C12 . 1.448(3) ?
    C11 N3 . 1.138(3) ?
    C12 N4 . 1.133(3) ?
    N2 H2A . 0.89(3) ?
    N2 H2B . 0.88(3) ?
    O1 H1 . 0.88(3) ?
loop_
    _geom_angle_atom_site_label_1
    _geom_angle_atom_site_label_2
    _geom_angle_atom_site_label_3
    _geom_angle_site_symmetry_1
    _geom_angle_site_symmetry_3
    _geom_angle
    _geom_angle_publ_flag
    C6 C1 C2 . . 118.59(18) ?
    C6 C1 C8 . . 119.22(19) ?
    C2 C1 C8 . . 122.19(18) ?
    O1 C2 C3 . . 117.37(19) ?
    O1 C2 C1 . . 121.37(18) ?
    C3 C2 C1 . . 121.26(19) ?
    C4 C3 C2 . . 117.4(2) ?
    C4 C3 C7 . . 122.3(2) ?
    C2 C3 C7 . . 120.3(2) ?
    C3 C4 C5 . . 122.7(2) ?
    C3 C4 H4 . . 118.7 ?
    C5 C4 H4 . . 118.7 ?
    C6 C5 C4 . . 119.2(2) ?
    C6 C5 H5 . . 120.4 ?
    C4 C5 H5 . . 120.4 ?
    C5 C6 C1 . . 120.9(2) ?
    C5 C6 H6 . . 119.6 ?
    C1 C6 H6 . . 119.6 ?
    C3 C7 H7A . . 109.5 ?
    C3 C7 H7B . . 109.5 ?
    H7A C7 H7B . . 109.5 ?
    C3 C7 H7C . . 109.5 ?
    H7A C7 H7C . . 109.5 ?
    H7B C7 H7C . . 109.5 ?
    N1 C8 C1 . . 122.86(18) ?
    N1 C8 H8 . . 118.6 ?
    C1 C8 H8 . . 118.6 ?
    C10 C9 N1 . . 119.49(17) ?
    C10 C9 C11 . . 120.52(17) ?
    N1 C9 C11 . . 119.99(17) ?
    N2 C10 C9 . . 125.07(19) ?
    N2 C10 C12 . . 115.50(19) ?
    C9 C10 C12 . . 119.43(18) ?
    N3 C11 C9 . . 175.5(2) ?
    N4 C12 C10 . . 177.7(2) ?
    C8 N1 C9 . . 121.38(16) ?
    C10 N2 H2A . . 118.9(17) ?
    C10 N2 H2B . . 117.7(18) ?
    H2A N2 H2B . . 123(2) ?
    C2 O1 H1 . . 105.2(19) ?
loop_
    _geom_torsion_atom_site_label_1
    _geom_torsion_atom_site_label_2
    _geom_torsion_atom_site_label_3
    _geom_torsion_atom_site_label_4
    _geom_torsion_site_symmetry_1
    _geom_torsion_site_symmetry_2
    _geom_torsion_site_symmetry_3
    _geom_torsion_site_symmetry_4
    _geom_torsion
    _geom_torsion_publ_flag
    C6 C1 C2 O1 . . . . 179.99(18) ?
    C8 C1 C2 O1 . . . . 0.3(3) ?
    C6 C1 C2 C3 . . . . 0.8(3) ?
    C8 C1 C2 C3 . . . . -178.93(19) ?
    O1 C2 C3 C4 . . . . -179.80(19) ?
    C1 C2 C3 C4 . . . . -0.6(3) ?
    O1 C2 C3 C7 . . . . -0.5(3) ?
    C1 C2 C3 C7 . . . . 178.8(2) ?
    C2 C3 C4 C5 . . . . -0.2(3) ?
    C7 C3 C4 C5 . . . . -179.5(2) ?
    C3 C4 C5 C6 . . . . 0.8(3) ?
    C4 C5 C6 C1 . . . . -0.5(3) ?
    C2 C1 C6 C5 . . . . -0.2(3) ?
    C8 C1 C6 C5 . . . . 179.5(2) ?
    C6 C1 C8 N1 . . . . 179.86(18) ?
    C2 C1 C8 N1 . . . . -0.4(3) ?
    N1 C9 C10 N2 . . . . 2.9(3) ?
    C11 C9 C10 N2 . . . . -177.18(19) ?
    N1 C9 C10 C12 . . . . -178.38(17) ?
    C11 C9 C10 C12 . . . . 1.5(3) ?
    C1 C8 N1 C9 . . . . -178.97(18) ?
    C10 C9 N1 C8 . . . . 177.62(18) ?
    C11 C9 N1 C8 . . . . -2.3(3) ?
loop_
    _geom_hbond_atom_site_label_D
    _geom_hbond_atom_site_label_H
    _geom_hbond_atom_site_label_A
    _geom_hbond_site_symmetry_A
    _geom_hbond_distance_DH
    _geom_hbond_distance_HA
    _geom_hbond_distance_DA
    _geom_hbond_angle_DHA
    O1 H1 N1 . 0.88(3) 1.83(3) 2.643(2) 153(3)
    N2 H2A N4 2_545 0.89(3) 2.40(3) 3.156(3) 142(2)
    N2 H2B N3 4_575 0.88(3) 2.26(3) 3.098(3) 159(2)
_iucr_refine_instructions_details
;
TITL TEST STRUCTURE D:\DATA\AAZAM1_DENE\AAZAM1
CELL  0.71073   6.9041  11.8791  14.0282   90.000  101.600   90.000
ZERR     4.00   0.0006   0.0007   0.0011    0.000    0.007    0.000
LATT   1
SYMM  - X, 1/2 + Y, 1/2 - Z
SFAC  C    H    N    O
UNIT  48   40   16   4
MERG   2
OMIT    -4.00  53.00
eqiv $1 -x, y-1/2, -z+1/2
eqiv $2 x, -y+3/2, z-1/2
htab o1 n1
htab n2 n4_$1
htab n2 n3_$2
MPLA  N1 N2 N3 N4 O1 H1 H2A H2B
MPLA C1 C2 C3 C4 C5 C6 C7 C8 C9 C10 C11 C12 N1 N2 N3 N4 O1
FMAP   2
PLAN    3
ACTA
BOND
BOND   $H
CONF
L.S.  15
WGHT    0.064400    0.008500
EXTI    0.008113
FVAR       0.54324
C1    1    0.292691    0.397882    0.575274    11.00000    0.03859    0.04471 =
         0.04187    0.00708    0.01165    0.00354
C2    1    0.274101    0.308610    0.508429    11.00000    0.04713    0.04689 =
         0.04131    0.00615    0.00903    0.00451
C3    1    0.298006    0.196432    0.539784    11.00000    0.04845    0.04294 =
         0.05943    0.00946    0.00757    0.00285
C4    1    0.342122    0.177409    0.638664    11.00000    0.05196    0.05043 =
         0.07054    0.02359    0.01078    0.00235
AFIX  43
H4    2    0.358088    0.103579    0.660909    11.00000   -1.20000
AFIX   0
C5    1    0.363677    0.263882    0.706342    11.00000    0.06485    0.06793 =
         0.04658    0.02147    0.01204    0.00401
AFIX  43
H5    2    0.395050    0.248046    0.772585    11.00000   -1.20000
AFIX   0
C6    1    0.338197    0.373066    0.674474    11.00000    0.05627    0.05966 =
         0.04170    0.00642    0.01494    0.00154
AFIX  43
H6    2    0.351432    0.431333    0.719600    11.00000   -1.20000
AFIX   0
C7    1    0.273448    0.102362    0.467083    11.00000    0.08250    0.04439 =
         0.08629   -0.00235    0.00275    0.00900
AFIX 137
H7A   2    0.373490    0.108076    0.428676    11.00000   -1.20000
H7B   2    0.145178    0.107292    0.425380    11.00000   -1.20000
H7C   2    0.285954    0.031487    0.500643    11.00000   -1.20000
AFIX   0
C8    1    0.265349    0.514044    0.544578    11.00000    0.04726    0.04080 =
         0.04152    0.00058    0.01346    0.00171
AFIX  43
H8    2    0.278547    0.569793    0.591992    11.00000   -1.20000
AFIX   0
C9    1    0.201318    0.656329    0.427517    11.00000    0.04158    0.03551 =
         0.04214    0.00037    0.01130   -0.00035
C10   1    0.164358    0.684085    0.331798    11.00000    0.04297    0.03451 =
         0.04358    0.00264    0.00773   -0.00305
C11   1    0.217807    0.742099    0.500673    11.00000    0.05661    0.03823 =
         0.04458    0.00285    0.01275    0.00351
C12   1    0.146425    0.801578    0.303834    11.00000    0.05476    0.04045 =
         0.04816    0.00550    0.00721   -0.00293
N1    3    0.223576    0.543588    0.454560    11.00000    0.04502    0.03665 =
         0.04114    0.00391    0.01145    0.00146
N2    3    0.138484    0.610176    0.257950    11.00000    0.08358    0.04201 =
         0.04155    0.00217    0.00836   -0.01098
H2A   2    0.112010    0.538467    0.269524    11.00000    0.07749
H2B   2    0.130362    0.636978    0.198745    11.00000    0.07605
N3    3    0.230453    0.804648    0.563087    11.00000    0.09168    0.05381 =
         0.05403   -0.00964    0.01512    0.00467
N4    3    0.128042    0.892450    0.279213    11.00000    0.09011    0.04329 =
         0.07793    0.01554    0.01344    0.00481
O1    4    0.230356    0.327186    0.411705    11.00000    0.11204    0.04442 =
         0.04148    0.00235    0.00977    0.01644
H1    2    0.217282    0.400382    0.405415    11.00000    0.08056
HKLF    4
REM  TEST STRUCTURE D:\DATA\AAZAM1_DENE\AAZAM1
REM R1 =  0.0586 for   1700 Fo > 4sig(Fo)  and  0.0929 for all   2336 data
REM    168 parameters refined using      0 restraints
END
WGHT      0.0644      0.0085
REM Highest difference peak  0.148,  deepest hole -0.158,  1-sigma level  0.033
Q1    1   0.3247  0.3622  0.5458  11.00000  0.05    0.15
Q2    1   0.2557  0.7009  0.4626  11.00000  0.05    0.14
Q3    1   0.2398  0.3547  0.5443  11.00000  0.05    0.13
;
data_global
_journal_date_recd_electronic     2012-04-03
_journal_date_accepted     2012-04-06
_journal_name_full     'Acta Crystallographica, Section E'
_journal_year     2012
_journal_volume     68
_journal_issue      5
_journal_page_first     o1406
_journal_page_last     o1406
_journal_paper_category     QO
_journal_paper_doi     10.1107/S1600536812015243
_journal_coeditor_code     GO2051
_publ_contact_author_name     'Elham S. Aazam'
_publ_contact_author_address
;
     Department of Chemistry
     Girls Section
     King Abdulaziz University
     PO Box 6171
     Jeddah 21442
     Saudi Arabia
;
_publ_contact_author_email     'wayfield8@yahoo.com'
_publ_contact_author_fax     '0096626058627'
_publ_contact_author_phone     '00966509695379'
_publ_section_title
;
2-Amino-3-[(<i>E</i>)-(2-hydroxy-3-methylbenzylidene)amino]but-2-enedinitrile
;
loop_
    _publ_author_name
    _publ_author_address
    'Aazam, Elham S.'
;    Department of Chemistry
     Girls Section
     King Abdulaziz University
     PO Box 6171
     Jeddah 21442
     Saudi Arabia
;
    'B\"uy\"ukg\"ung\"or, Orhan'
;    Ondokuz May\?is University
     Arts and Sciences Faculty
     Department of Physics
     55139-Samsun
     Turkey
;
