# Supplementary material for: 2-Amino-3-[(E)-(2-hy­droxy-3-methyl­benzyl­idene)amino]­but-2-ene­dinitrile
Source: Acta Crystallogr Sect E Struct Rep Online. 2012 Apr 18;68(Pt 5):o1406. doi: 10.1107/S1600536812015243 (PMC3344532; doi:10.1107/S1600536812015243)
Supplement: Supplementary file 2 [file e-68-o1406-Isup2.hkl]

#
# h,k,l, Fc-squared, Fo-squared, sigma(Fo-squared) and status flag
#
data_I
_shelx_title ' TEST STRUCTURE D:\DATA\AAZAM1_DENE\AAZAM1'
_shelx_refln_list_code          4
_shelx_F_calc_maximum      197.66
_exptl_crystal_F_000       472.00
_reflns_d_resolution_high  0.7965
 
loop_
 _symmetry_equiv_pos_as_xyz
 'x, y, z'
 '-x, y+1/2, -z+1/2'
 '-x, -y, -z'
 'x, -y-1/2, z-1/2'
 
_cell_length_a     6.9041
_cell_length_b    11.8791
_cell_length_c    14.0282
_cell_angle_alpha  90.000
_cell_angle_beta  101.600
_cell_angle_gamma  90.000
 
_shelx_F_squared_multiplier     1.000
 
loop_
 _refln_index_h
 _refln_index_k
 _refln_index_l
 _refln_F_squared_calc
 _refln_F_squared_meas
 _refln_F_squared_sigma
 _refln_observed_status
   1   0   0      354.95      417.24      9.52 o
   2   0   0    39070.75    37470.84   1419.23 o
   3   0   0      115.47      106.45      4.23 o
   4   0   0       80.32       97.91      4.17 o
   5   0   0       12.30       10.82      3.55 o
   6   0   0       14.29       15.99      3.83 o
   7   0   0        4.61        7.62      3.97 o
   8   0   0        0.36        3.48      4.34 o
   1   1   0      200.88      197.53      5.76 o
   2   1   0    16424.46    16985.33    220.83 o
   3   1   0      125.37      117.63      2.91 o
   4   1   0     2317.47     2300.45     25.80 o
   5   1   0       10.06       14.55      2.48 o
   6   1   0       41.39       43.62      2.74 o
   7   1   0        0.00        1.18      2.83 o
   8   1   0        0.97        0.51      3.10 o
   0   2   0     7499.39     8190.56     28.75 o
   1   2   0       33.06       33.33      4.65 o
   2   2   0     1003.04     1060.41      5.57 o
   3   2   0       12.61       14.25      2.75 o
   4   2   0       75.88       70.62      2.81 o
   5   2   0       40.32       37.06      2.58 o
   6   2   0       67.14       63.84      2.93 o
   7   2   0        1.94        3.83      3.04 o
   8   2   0        2.30        1.25      2.98 o
   1   3   0        0.25        2.81      3.69 o
   2   3   0      249.18      236.60      3.39 o
   3   3   0      351.79      325.86      3.46 o
   4   3   0        6.46        6.37      2.92 o
   5   3   0       12.62       15.81      2.94 o
   6   3   0        1.03       -1.26      2.60 o
   7   3   0       10.94       14.64      2.85 o
   8   3   0        1.95        7.44      3.01 o
   0   4   0     1557.00     1528.16     15.50 o
   1   4   0      250.25      244.32      3.77 o
   2   4   0       25.01       27.08      2.95 o
   3   4   0        6.28        6.69      2.80 o
   4   4   0      184.16      166.14      2.96 o
   5   4   0      105.43      104.80      2.78 o
   6   4   0       47.30       49.19      2.84 o
   7   4   0       12.59       10.88      2.78 o
   8   4   0        8.32        6.67      3.09 o
   1   5   0      840.19      810.94      4.26 o
   2   5   0      133.02      130.52      2.95 o
   3   5   0      699.29      706.51      5.11 o
   4   5   0       34.06       33.39      2.40 o
   5   5   0      105.79      100.93      3.11 o
   6   5   0        0.38        4.26      3.23 o
   7   5   0        4.09       11.31      2.80 o
   8   5   0        5.23        2.75      3.19 o
   0   6   0      270.40      290.37      4.50 o
   1   6   0        5.52        9.53      2.63 o
   2   6   0      364.27      377.62      3.83 o
   3   6   0       17.64       22.14      2.64 o
   4   6   0       74.14       79.93      2.70 o
   5   6   0        5.56        7.48      2.52 o
   6   6   0        2.62        6.18      2.44 o
   7   6   0        0.04        2.99      2.83 o
   1   7   0       81.22       86.72      2.76 o
   2   7   0       61.74       56.89      2.74 o
   3   7   0       67.44       71.49      2.69 o
   4   7   0       14.16       10.45      2.45 o
   5   7   0        1.02        4.63      2.56 o
   6   7   0        7.01       10.23      2.86 o
   7   7   0        1.59        6.30      3.16 o
   0   8   0      115.30      115.71      5.39 o
   1   8   0        5.34       10.26      2.57 o
   2   8   0      176.50      163.46      2.78 o
   3   8   0       36.52       36.54      2.85 o
   4   8   0       31.95       32.98      2.76 o
   5   8   0        5.86       13.64      2.76 o
   6   8   0        4.94        6.15      2.94 o
   7   8   0        3.54        9.91      3.37 o
   1   9   0      202.19      194.54      2.89 o
   2   9   0       47.91       47.82      2.67 o
   3   9   0      307.29      285.60      3.15 o
   4   9   0       30.17       33.98      2.97 o
   5   9   0      134.36      127.50      2.92 o
   6   9   0        0.15        1.94      3.11 o
   0  10   0      471.81      424.97      8.68 o
   1  10   0       21.97       19.35      2.77 o
   2  10   0       84.82       84.37      2.79 o
   3  10   0        1.47        5.13      2.83 o
   4  10   0        8.64       10.29      2.92 o
   5  10   0      144.44      135.32      4.61 o
   6  10   0        2.47        7.84      3.22 o
   1  11   0        2.23        3.40      2.92 o
   2  11   0      100.03       95.47      2.98 o
   3  11   0       67.46       64.32      3.00 o
   4  11   0        9.45       11.80      3.09 o
   5  11   0       17.91       20.29      3.28 o
   0  12   0        0.01        4.07      3.90 o
   1  12   0        4.32        8.21      3.09 o
   2  12   0        6.31        7.77      2.89 o
   3  12   0        0.06        1.38      3.09 o
   4  12   0        8.71       11.09      3.13 o
   5  12   0        8.77       12.52      3.36 o
   1  13   0        2.12        4.14      2.99 o
   2  13   0       16.30       23.43      3.06 o
   3  13   0        3.22        8.46      3.20 o
   4  13   0        6.49        7.14      3.39 o
   0  14   0      257.16      277.52      5.83 o
   1  14   0        6.37        7.53      3.39 o
   2  14   0       74.33       86.72      3.47 o
  -8   1   1        1.36        3.34      3.01 o
  -7   1   1        2.82        5.23      2.80 o
  -6   1   1       79.99       82.38      2.84 o
  -5   1   1       11.88       13.90      2.44 o
  -4   1   1      991.81      974.26      4.18 o
  -3   1   1        8.06        2.72      2.86 o
  -2   1   1     4188.72     4152.71     31.76 o
  -1   1   1        1.23        5.73      5.14 o
   0   1   1     3302.20     3615.75     33.20 o
   1   1   1       59.63       50.53      4.88 o
   2   1   1      494.18      550.85      5.02 o
   3   1   1      121.11      110.38      2.94 o
   4   1   1       23.60       24.23      2.64 o
   5   1   1       20.66       21.83      2.82 o
   6   1   1        0.39        0.51      3.06 o
   7   1   1        0.01        3.50      2.92 o
   8   1   1        1.29        5.26      3.11 o
  -8   2   1       19.58       19.05      3.05 o
  -7   2   1        3.55        5.40      2.69 o
  -6   2   1       77.58       73.26      2.78 o
  -5   2   1        0.35        2.37      2.44 o
  -4   2   1       53.56       49.76      2.76 o
  -3   2   1        0.43        2.67      2.81 o
  -2   2   1      164.72      168.67      3.70 o
  -1   2   1       14.58        7.45      4.29 o
   0   2   1      918.81      906.86      7.40 o
   1   2   1       61.15       62.78      4.43 o
   2   2   1      226.35      244.60      3.64 o
   3   2   1        5.41        2.97      2.82 o
   4   2   1       32.21       38.39      3.04 o
   5   2   1       24.01       25.45      2.87 o
   6   2   1        5.04       11.97      2.64 o
   7   2   1        5.62        7.53      2.71 o
   8   2   1        0.47        1.30      3.15 o
  -8   3   1        5.91        3.01      2.94 o
  -7   3   1        5.55       11.20      3.00 o
  -6   3   1        0.06        1.84      2.95 o
  -5   3   1       18.26       20.81      2.57 o
  -4   3   1       24.78       16.91      2.64 o
  -3   3   1        4.79        2.62      2.71 o
  -2   3   1        5.66        5.54      3.06 o
  -1   3   1      352.26      342.87      4.33 o
   0   3   1      103.02      101.78      4.35 o
   1   3   1     1187.62     1188.72      7.36 o
   2   3   1       92.64      101.81      3.32 o
   3   3   1      630.97      604.13      5.33 o
   4   3   1       60.69       63.74      2.72 o
   5   3   1       49.77       51.71      2.68 o
   6   3   1       26.45       28.67      2.67 o
   7   3   1        1.81        3.48      2.77 o
   8   3   1        3.94        9.38      3.17 o
  -8   4   1        0.07        2.57      3.00 o
  -7   4   1       52.63       49.39      2.85 o
  -6   4   1        6.62       12.55      2.80 o
  -5   4   1      108.42      103.16      2.80 o
  -4   4   1       57.86       58.87      2.70 o
  -3   4   1      331.14      311.30      4.38 o
  -2   4   1        5.23        4.83      2.92 o
  -1   4   1      994.75      983.76      6.89 o
   0   4   1      283.06      278.97      3.92 o
   1   4   1     1415.24     1430.29      8.54 o
   2   4   1      283.98      290.48      3.74 o
   3   4   1      916.19      849.84      5.47 o
   4   4   1       32.69       39.18      2.74 o
   5   4   1      354.04      315.51      3.44 o
   6   4   1        1.31        3.61      2.63 o
   7   4   1       64.30       55.74      2.81 o
   8   4   1        0.87        2.21      2.93 o
  -8   5   1       15.68       18.58      3.10 o
  -7   5   1        9.97        8.09      2.89 o
  -6   5   1       47.56       52.84      2.86 o
  -5   5   1       30.50       29.59      2.66 o
  -4   5   1       11.78       18.13      2.58 o
  -3   5   1        7.56       10.45      2.73 o
  -2   5   1        3.57        9.08      2.62 o
  -1   5   1      271.47      273.64      3.56 o
   0   5   1      154.19      162.47      3.27 o
   1   5   1     1094.27     1186.92     10.26 o
   2   5   1      305.44      324.56      3.56 o
   3   5   1      448.57      473.57      4.06 o
   4   5   1      166.58      172.46      2.86 o
   5   5   1       25.07       25.20      2.67 o
   6   5   1       27.13       32.02      2.78 o
   7   5   1        7.32       13.74      3.09 o
  -7   6   1        0.05        1.08      3.01 o
  -6   6   1       20.21       21.90      2.84 o
  -5   6   1       18.44       17.44      2.67 o
  -4   6   1       77.00       78.27      2.64 o
  -3   6   1       68.14       63.23      2.65 o
  -2   6   1        0.52       -0.08      2.80 o
  -1   6   1      125.91      155.52      3.12 o
   0   6   1      166.03      175.35      2.98 o
   1   6   1       60.98       76.92      2.77 o
   2   6   1      141.68      147.79      3.54 o
   3   6   1        1.07        6.13      2.58 o
   4   6   1        2.56        7.22      2.51 o
   5   6   1       34.68       40.56      2.72 o
   6   6   1        6.03        8.42      2.93 o
   7   6   1       11.56       15.23      3.05 o
  -7   7   1        0.43        5.39      2.89 o
  -6   7   1        0.01        9.21      3.12 o
  -5   7   1        2.19        8.33      2.61 o
  -4   7   1       43.07       39.33      2.55 o
  -3   7   1       12.78       14.56      2.53 o
  -2   7   1      272.52      266.48      2.97 o
  -1   7   1        7.19        8.03      2.75 o
   0   7   1      261.57      275.82      3.10 o
   1   7   1       11.02       10.52      2.59 o
   2   7   1       33.62       27.08      2.94 o
   3   7   1       12.11       13.77      2.66 o
   4   7   1        0.11        4.19      2.90 o
   5   7   1        6.31        8.45      2.59 o
   6   7   1        0.07        1.71      2.68 o
   7   7   1        0.00       -0.94      3.16 o
  -7   8   1        0.01        1.01      2.98 o
  -6   8   1        7.83       10.70      3.04 o
  -5   8   1        7.15        7.62      2.60 o
  -4   8   1       26.98       27.38      2.61 o
  -3   8   1      181.37      174.97      3.08 o
  -2   8   1       46.54       40.44      2.62 o
  -1   8   1      379.09      374.11      3.85 o
   0   8   1        7.14        6.28      2.52 o
   1   8   1       18.94       22.83      2.58 o
   2   8   1        0.22        2.86      2.86 o
   3   8   1       13.90       16.39      2.65 o
   4   8   1        2.69        4.40      2.69 o
   5   8   1        2.58        4.62      2.73 o
   6   8   1        1.18        2.43      3.11 o
   7   8   1        0.61        6.99      3.21 o
  -6   9   1        4.61        7.41      3.03 o
  -5   9   1       54.34       52.35      2.96 o
  -4   9   1       10.25       11.55      2.94 o
  -3   9   1       33.53       34.83      2.59 o
  -2   9   1       32.80       34.25      2.73 o
  -1   9   1      148.95      136.15      3.09 o
   0   9   1      109.99      112.50      2.95 o
   1   9   1      547.41      519.55      3.90 o
   2   9   1       97.64       94.10      3.18 o
   3   9   1      160.90      144.64      3.01 o
   4   9   1       17.90       22.83      3.01 o
   5   9   1        8.30        8.41      2.74 o
   6   9   1        0.32        8.63      3.17 o
  -6  10   1        0.11        4.89      3.27 o
  -5  10   1       29.03       32.66      3.22 o
  -4  10   1       14.59       14.66      2.91 o
  -3  10   1        4.19        6.55      2.79 o
  -2  10   1        0.03        4.83      2.68 o
  -1  10   1        8.45        6.92      2.68 o
   0  10   1       61.33       59.28      3.10 o
   1  10   1      143.47      130.15      2.85 o
   2  10   1       26.88       24.46      3.01 o
   3  10   1      222.41      223.23      3.02 o
   4  10   1        0.84        3.53      2.99 o
   5  10   1       56.93       60.08      3.32 o
   6  10   1        0.83        2.48      3.15 o
  -5  11   1        1.54        5.98      3.08 o
  -4  11   1        0.24        2.80      2.89 o
  -3  11   1        0.62        1.17      2.88 o
  -2  11   1       36.32       37.12      2.84 o
  -1  11   1       20.06       19.20      2.65 o
   0  11   1       25.50       24.08      2.91 o
   1  11   1       35.90       32.75      2.84 o
   2  11   1        0.36        4.05      2.87 o
   3  11   1        0.48        6.63      2.93 o
   4  11   1        0.43        0.70      3.12 o
   5  11   1       42.65       49.02      3.28 o
  -5  12   1        3.82        5.37      3.36 o
  -4  12   1       29.49       31.14      3.21 o
  -3  12   1        0.97        5.64      2.99 o
  -2  12   1       20.57       29.25      3.32 o
  -1  12   1        4.44        6.56      2.92 o
   0  12   1        8.53        9.17      2.99 o
   1  12   1       19.44       16.96      3.10 o
   2  12   1       17.13       14.58      2.97 o
   3  12   1       22.94       21.41      3.00 o
   4  12   1        3.79        5.79      3.28 o
  -4  13   1        0.02        2.44      3.35 o
  -3  13   1        0.09        5.52      3.25 o
  -2  13   1       12.94       12.91      3.09 o
  -1  13   1        1.99        4.23      3.06 o
   0  13   1       20.30       17.25      3.01 o
   1  13   1        2.17        8.73      3.44 o
   2  13   1        4.43        4.71      3.04 o
   3  13   1        0.04        3.49      3.28 o
   4  13   1        1.32        5.66      3.50 o
  -2  14   1        5.88        8.87      3.24 o
  -1  14   1       19.02       23.85      3.56 o
   0  14   1        0.01        6.45      3.07 o
   1  14   1       14.77       15.61      3.54 o
   2  14   1        1.25        6.55      3.29 o
  -8   0   2        6.66        5.44      4.26 o
  -7   0   2        0.15        4.33      3.69 o
  -6   0   2      579.26      521.79      7.63 o
  -5   0   2        0.09        3.20      3.32 o
  -4   0   2    13428.56    13443.17    182.45 o
  -3   0   2      348.41      343.49      5.04 o
  -2   0   2    38676.12    36497.11    206.74 o
  -1   0   2      754.41      715.58     13.75 o
   0   0   2     3914.74     4110.61     65.94 o
   1   0   2      587.53      596.35      8.56 o
   2   0   2      223.92      191.64      5.43 o
   3   0   2      208.97      183.70      4.81 o
   4   0   2      823.73      781.63     18.47 o
   5   0   2        5.96        8.23      4.12 o
   6   0   2      115.82      111.78      4.20 o
   7   0   2        0.69        3.60      4.87 o
   8   0   2        1.54       10.36      4.04 o
  -8   1   2      142.77      113.21      3.10 o
  -7   1   2        0.18        5.33      2.61 o
  -6   1   2     1169.36     1095.56     10.40 o
  -5   1   2        0.28       -1.38      2.38 o
  -4   1   2     1263.58     1290.83      4.84 o
  -3   1   2       87.96       81.21      2.86 o
  -2   1   2     2118.33     2054.16     10.32 o
  -1   1   2     1475.50     1426.60     11.08 o
   0   1   2     4016.97     4207.19     52.48 o
   1   1   2      389.86      374.13      5.43 o
   2   1   2      549.98      527.68      4.88 o
   3   1   2      122.96      118.26      2.98 o
   4   1   2       91.52       97.30      2.74 o
   5   1   2       42.14       41.38      2.60 o
   6   1   2       49.36       52.70      2.79 o
   7   1   2        1.27        3.10      2.78 o
   8   1   2       35.84       35.55      3.23 o
  -8   2   2       43.11       39.37      2.90 o
  -7   2   2        1.54        4.42      2.50 o
  -6   2   2        4.67        8.43      2.64 o
  -5   2   2        1.65        6.80      2.51 o
  -4   2   2      353.88      383.99      3.70 o
  -3   2   2       12.62       10.97      2.74 o
  -2   2   2     1197.39     1286.60     10.83 o
  -1   2   2      149.29      151.39      4.47 o
   0   2   2        3.92        6.53      4.50 o
   1   2   2       91.26       86.26      4.28 o
   2   2   2      182.36      166.27      3.87 o
   3   2   2       39.71       37.18      2.90 o
   4   2   2        3.85       10.96      2.56 o
   5   2   2        2.49        5.71      2.49 o
   6   2   2       26.03       27.18      2.59 o
   7   2   2        0.50        5.12      3.02 o
   8   2   2        1.43       -1.19      2.98 o
  -8   3   2        0.77        5.16      3.14 o
  -7   3   2        0.09        6.00      2.70 o
  -6   3   2        0.54        3.79      2.68 o
  -5   3   2       14.43       15.77      2.42 o
  -4   3   2       59.92       59.61      2.73 o
  -3   3   2      104.46       94.45      2.86 o
  -2   3   2      637.70      630.40      4.12 o
  -1   3   2     1105.98     1138.76      5.67 o
   0   3   2      121.07      146.66      4.29 o
   1   3   2     1283.49     1307.71     10.55 o
   2   3   2       24.19       20.89      3.24 o
   3   3   2       48.50       50.98      2.77 o
   4   3   2       13.35       13.99      2.57 o
   5   3   2       10.13       13.95      2.70 o
   6   3   2        2.90       10.80      2.65 o
   7   3   2        8.01        6.62      2.84 o
   8   3   2        2.01        1.59      3.07 o
  -8   4   2        4.62        7.17      2.87 o
  -7   4   2        9.34       12.03      2.86 o
  -6   4   2        0.30        2.10      2.40 o
  -5   4   2       10.65       15.63      2.58 o
  -4   4   2       92.96       85.90      2.56 o
  -3   4   2      545.20      548.96      4.36 o
  -2   4   2        1.68        3.54      2.77 o
  -1   4   2     1427.93     1383.86      9.47 o
   0   4   2     1164.61     1225.35      8.02 o
   1   4   2      120.40      152.66      3.54 o
   2   4   2      603.62      605.36      4.82 o
   3   4   2      115.34      106.64      2.90 o
   4   4   2       43.46       41.59      2.62 o
   5   4   2       20.25       24.09      2.63 o
   6   4   2       13.00       14.78      2.65 o
   7   4   2        2.52        7.84      3.12 o
  -8   5   2        3.74        7.29      3.05 o
  -7   5   2       14.99       14.31      2.86 o
  -6   5   2       21.36       22.32      2.93 o
  -5   5   2       36.80       39.83      3.00 o
  -4   5   2        7.32       11.50      2.68 o
  -3   5   2      181.66      195.82      3.17 o
  -2   5   2       28.97       26.50      2.65 o
  -1   5   2     1617.86     1569.36      6.67 o
   0   5   2       34.33       43.51      3.06 o
   1   5   2     1266.05     1282.04      6.68 o
   2   5   2       29.36       27.14      2.77 o
   3   5   2       49.08       55.92      2.81 o
   4   5   2       84.33       83.91      2.77 o
   5   5   2        4.76        8.08      2.67 o
   6   5   2       36.59       38.20      2.77 o
   7   5   2        7.85        8.34      3.04 o
  -7   6   2        2.50        2.89      2.90 o
  -6   6   2       15.67       18.39      2.67 o
  -5   6   2        0.15        2.97      2.68 o
  -4   6   2       70.57       74.99      2.74 o
  -3   6   2       39.79       39.57      2.67 o
  -2   6   2      339.24      354.13      3.38 o
  -1   6   2      140.66      163.73      2.95 o
   0   6   2      505.29      506.21      3.97 o
   1   6   2      116.61      142.03      2.97 o
   2   6   2        4.78        3.28      3.03 o
   3   6   2        8.73       10.83      2.73 o
   4   6   2       91.34       87.18      2.84 o
   5   6   2        5.87       10.30      2.85 o
   6   6   2        0.38        5.44      2.80 o
   7   6   2        6.42       10.54      3.11 o
  -7   7   2       10.87       14.32      3.03 o
  -6   7   2        6.45        7.93      2.80 o
  -5   7   2       45.59       44.06      2.72 o
  -4   7   2       38.07       40.13      2.56 o
  -3   7   2       54.87       58.02      2.68 o
  -2   7   2      264.34      238.98      3.97 o
  -1   7   2      127.60      125.02      2.84 o
   0   7   2        1.13        3.57      2.75 o
   1   7   2       21.22       19.52      2.54 o
   2   7   2      119.13      117.11      2.89 o
   3   7   2       24.27       24.32      2.61 o
   4   7   2       10.05        6.28      2.79 o
   5   7   2        0.68        2.59      2.85 o
   6   7   2       30.30       31.95      3.00 o
   7   7   2        0.98        1.75      3.08 o
  -7   8   2        1.23        0.37      3.21 o
  -6   8   2        2.78        6.26      2.94 o
  -5   8   2        1.53        3.81      2.71 o
  -4   8   2       21.04       19.18      2.58 o
  -3   8   2       43.29       40.46      2.54 o
  -2   8   2      154.95      160.60      2.81 o
  -1   8   2      121.26      110.35      3.05 o
   0   8   2      265.22      277.80      4.81 o
   1   8   2       87.70       78.55      2.65 o
   2   8   2        1.43        2.38      2.61 o
   3   8   2        6.88        7.61      2.81 o
   4   8   2       35.38       32.95      2.87 o
   5   8   2       28.78       28.68      2.86 o
   6   8   2        0.42        2.49      3.06 o
  -6   9   2       20.78       21.22      3.13 o
  -5   9   2       41.09       38.00      2.75 o
  -4   9   2       15.66       15.62      2.99 o
  -3   9   2      158.69      149.75      2.89 o
  -2   9   2        0.10        2.88      2.58 o
  -1   9   2      750.65      699.48      4.53 o
   0   9   2        0.95        5.26      3.21 o
   1   9   2      874.61      800.96      5.50 o
   2   9   2       12.14       14.93      2.86 o
   3   9   2      107.32       97.31      2.80 o
   4   9   2       21.75       22.25      3.15 o
   5   9   2       17.79       21.40      3.08 o
   6   9   2        0.43        3.46      3.20 o
  -6  10   2        3.02        8.04      3.10 o
  -5  10   2        3.84        9.81      3.01 o
  -4  10   2       90.34       88.10      2.99 o
  -3  10   2       54.26       63.92      2.83 o
  -2  10   2       64.01       65.81      2.78 o
  -1  10   2       22.96       20.96      2.61 o
   0  10   2       16.00       11.60      3.47 o
   1  10   2      376.71      353.85      3.78 o
   2  10   2        2.83       11.26      3.04 o
   3  10   2      718.13      677.06      3.84 o
   4  10   2       31.12       35.95      2.97 o
   5  10   2      172.72      161.41      3.79 o
   6  10   2       14.21       14.83      3.67 o
  -5  11   2        0.35        6.10      3.09 o
  -4  11   2        1.68        4.99      2.78 o
  -3  11   2        0.13        6.79      2.79 o
  -2  11   2       52.67       45.93      2.72 o
  -1  11   2      174.39      167.01      3.02 o
   0  11   2        5.73        9.19      2.93 o
   1  11   2      232.70      207.61      3.26 o
   2  11   2       52.21       53.03      3.41 o
   3  11   2        0.29        6.66      2.82 o
   4  11   2        7.31       10.51      3.20 o
   5  11   2       34.21       33.98      3.34 o
  -5  12   2        0.88        7.42      3.22 o
  -4  12   2        0.09        4.62      3.11 o
  -3  12   2        0.25        2.73      2.86 o
  -2  12   2        3.92        4.13      2.71 o
  -1  12   2        0.51        1.76      2.87 o
   0  12   2       24.02       24.11      2.88 o
   1  12   2       29.72       35.64      3.08 o
   2  12   2        0.10        0.62      3.15 o
   3  12   2       30.17       32.23      3.21 o
   4  12   2        7.90       12.13      3.31 o
  -4  13   2        9.17       12.75      3.30 o
  -3  13   2        0.19        4.76      3.15 o
  -2  13   2        0.18        2.58      3.08 o
  -1  13   2        8.24       13.06      3.17 o
   0  13   2        0.10        6.10      2.86 o
   1  13   2        6.64        8.37      3.08 o
   2  13   2        8.78        7.36      3.17 o
   3  13   2        0.05        0.42      3.33 o
  -2  14   2       78.02       84.49      3.49 o
  -1  14   2       27.77       27.37      3.36 o
   0  14   2        1.63        6.43      3.21 o
   1  14   2        0.02        5.07      3.50 o
   2  14   2        0.01        2.68      3.36 o
  -8   1   3       63.32       56.91      2.98 o
  -7   1   3        2.06        6.98      2.71 o
  -6   1   3      291.60      270.34      3.46 o
  -5   1   3        5.94        7.68      2.62 o
  -4   1   3      502.40      519.83      5.61 o
  -3   1   3       21.10       26.82      2.87 o
  -2   1   3      419.58      475.46      4.86 o
  -1   1   3        5.16       12.77      4.46 o
   0   1   3      144.33      140.48      5.84 o
   1   1   3      452.30      485.16      5.02 o
   2   1   3       10.41       10.38      3.39 o
   3   1   3      131.98      114.29      2.90 o
   4   1   3       59.07       52.29      2.74 o
   5   1   3        0.17        5.87      2.49 o
   6   1   3       26.87       30.43      3.94 o
   7   1   3        0.24        5.55      2.95 o
   8   1   3        8.83        7.63      3.20 o
  -8   2   3       16.37       14.98      2.92 o
  -7   2   3        0.06        3.85      2.79 o
  -6   2   3        6.61        7.82      2.55 o
  -5   2   3        2.29        2.66      2.41 o
  -4   2   3      155.97      159.88      2.90 o
  -3   2   3      123.89      118.08      2.91 o
  -2   2   3      214.03      238.65      3.51 o
  -1   2   3     1131.46     1095.69      9.35 o
   0   2   3      343.05      367.50      5.43 o
   1   2   3      240.03      227.04      4.21 o
   2   2   3      185.66      205.53      3.46 o
   3   2   3       22.92       26.19      2.86 o
   4   2   3       24.40       28.06      2.86 o
   5   2   3        1.91        6.45      2.74 o
   6   2   3        3.16        6.85      2.79 o
   7   2   3        1.25        2.84      2.79 o
  -8   3   3        3.89       10.76      2.94 o
  -7   3   3        0.34        3.31      2.55 o
  -6   3   3       10.41       10.20      2.46 o
  -5   3   3       19.61       19.47      2.51 o
  -4   3   3        9.77       11.60      2.55 o
  -3   3   3      456.75      428.17      5.94 o
  -2   3   3      166.25      170.70      3.27 o
  -1   3   3     3130.98     3172.88     18.12 o
   0   3   3      302.42      294.55      4.51 o
   1   3   3     3111.43     3131.07     26.18 o
   2   3   3      310.93      309.26      3.71 o
   3   3   3      238.72      251.24      4.41 o
   4   3   3       84.26       84.00      2.79 o
   5   3   3        1.58        0.23      2.90 o
   6   3   3        5.18        7.99      2.67 o
   7   3   3        0.64        3.62      2.89 o
  -8   4   3        0.26        2.92      3.23 o
  -7   4   3        1.17        8.20      2.79 o
  -6   4   3        0.98       -1.59      2.69 o
  -5   4   3        1.69        3.31      2.50 o
  -4   4   3        9.09       12.38      2.42 o
  -3   4   3        0.39        4.70      2.59 o
  -2   4   3      165.78      147.13      3.02 o
  -1   4   3      345.89      358.57      3.78 o
   0   4   3      304.63      301.34      3.90 o
   1   4   3     1556.71     1591.12     12.02 o
   2   4   3       99.26      102.05      3.29 o
   3   4   3      630.63      592.56      3.58 o
   4   4   3       18.50       25.14      2.70 o
   5   4   3       48.54       42.83      2.67 o
   6   4   3        2.87        5.61      2.86 o
   7   4   3        0.44        2.18      3.04 o
  -8   5   3        2.21        3.55      3.14 o
  -7   5   3        8.19       10.34      3.12 o
  -6   5   3        0.56        4.57      2.83 o
  -5   5   3        5.11        3.77      2.54 o
  -4   5   3       35.41       39.33      2.50 o
  -3   5   3      696.11      699.70      5.02 o
  -2   5   3      219.88      213.73      3.92 o
  -1   5   3     3239.78     3477.76     19.50 o
   0   5   3      312.80      315.76      3.57 o
   1   5   3     1458.89     1570.26     11.51 o
   2   5   3      150.18      145.23      3.20 o
   3   5   3       21.58       21.84      2.57 o
   4   5   3       26.82       29.85      2.54 o
   5   5   3       18.00       18.84      2.66 o
   6   5   3       15.36       17.51      3.01 o
   7   5   3        2.70        4.98      3.11 o
  -7   6   3       18.73       18.18      2.90 o
  -6   6   3        0.06        0.71      2.58 o
  -5   6   3      108.89      101.88      3.68 o
  -4   6   3       27.36       32.33      2.84 o
  -3   6   3      289.43      281.38      3.37 o
  -2   6   3       42.68       51.09      2.92 o
  -1   6   3       39.00       45.25      2.73 o
   0   6   3       17.59       20.63      2.78 o
   1   6   3      137.69      159.99      3.41 o
   2   6   3       10.48       11.84      3.03 o
   3   6   3      110.09      113.67      3.04 o
   4   6   3       14.92       11.28      2.64 o
   5   6   3        8.45        8.72      2.62 o
   6   6   3        1.87        4.31      3.06 o
   7   6   3        0.95        2.14      3.12 o
  -7   7   3        1.51        6.42      3.07 o
  -6   7   3       13.48       11.87      3.44 o
  -5   7   3        0.12        6.09      2.73 o
  -4   7   3       18.73       16.30      2.55 o
  -3   7   3        3.71        4.91      2.44 o
  -2   7   3        0.19        4.08      2.38 o
  -1   7   3       29.57       36.47      2.65 o
   0   7   3        4.87        5.03      2.67 o
   1   7   3       78.28       68.27      3.08 o
   2   7   3        0.12        4.34      2.93 o
   3   7   3        4.20       11.21      3.44 o
   4   7   3        0.31        2.18      2.65 o
   5   7   3        0.29        1.25      2.97 o
   6   7   3        0.67        5.28      3.20 o
   7   7   3        5.39        8.01      3.36 o
  -7   8   3       38.14       30.83      3.09 o
  -6   8   3        9.59       10.96      2.77 o
  -5   8   3      181.96      178.65      2.97 o
  -4   8   3       17.75       20.25      2.68 o
  -3   8   3      134.47      125.97      2.84 o
  -2   8   3       22.77       17.81      2.57 o
  -1   8   3        6.31        7.21      2.69 o
   0   8   3       59.49       54.79      2.95 o
   1   8   3       23.46       26.44      2.70 o
   2   8   3       29.25       31.20      2.91 o
   3   8   3        2.09        6.06      2.90 o
   4   8   3        2.55        5.00      2.87 o
   5   8   3        7.19        4.77      2.94 o
   6   8   3        0.18        3.01      3.11 o
  -6   9   3        0.11        5.76      2.93 o
  -5   9   3       28.18       30.58      2.80 o
  -4   9   3        1.88        4.31      2.85 o
  -3   9   3      510.40      496.49      6.47 o
  -2   9   3       16.13       18.86      2.71 o
  -1   9   3      785.18      756.59      7.87 o
   0   9   3        9.41        9.13      3.16 o
   1   9   3      184.90      175.07      3.87 o
   2   9   3        0.08        1.36      2.64 o
   3   9   3       20.92       19.02      2.81 o
   4   9   3        1.96        5.61      2.80 o
   5   9   3       10.65       13.31      2.89 o
   6   9   3        0.47        4.61      3.42 o
  -6  10   3        1.66        4.07      3.23 o
  -5  10   3        5.35       10.15      3.09 o
  -4  10   3        7.38        9.94      2.62 o
  -3  10   3       12.38       17.76      2.71 o
  -2  10   3       35.65       35.49      2.69 o
  -1  10   3      228.32      217.12      3.13 o
   0  10   3        6.39        8.84      3.36 o
   1  10   3      207.46      219.01      3.14 o
   2  10   3        0.05        2.02      2.86 o
   3  10   3        7.50       10.69      2.96 o
   4  10   3        0.68        6.44      3.14 o
   5  10   3        8.20       14.92      3.30 o
  -5  11   3        8.31       11.03      3.10 o
  -4  11   3       13.62       10.39      2.86 o
  -3  11   3       31.90       36.61      2.89 o
  -2  11   3        1.86        4.43      2.64 o
  -1  11   3        4.06       16.30      2.77 o
   0  11   3        1.21        4.11      2.70 o
   1  11   3       48.23       40.59      2.96 o
   2  11   3       32.94       35.43      3.06 o
   3  11   3      104.57       94.87      3.23 o
   4  11   3       19.48       16.45      3.07 o
   5  11   3       27.24       27.61      3.56 o
  -5  12   3        1.20        2.72      3.32 o
  -4  12   3        3.16        6.26      3.03 o
  -3  12   3       16.25       17.73      2.94 o
  -2  12   3        2.38        5.47      2.82 o
  -1  12   3       23.15       17.45      2.92 o
   0  12   3        0.03        3.96      2.68 o
   1  12   3        4.27        7.04      2.92 o
   2  12   3        0.10        0.24      3.29 o
   3  12   3        4.88        6.76      3.37 o
   4  12   3        9.07        9.14      3.42 o
  -4  13   3        0.67        1.39      3.21 o
  -3  13   3        4.13        7.74      3.12 o
  -2  13   3        0.63        1.57      2.96 o
  -1  13   3        1.72        2.85      3.08 o
   0  13   3        1.11        5.98      3.09 o
   1  13   3        0.73        6.74      3.34 o
   2  13   3        6.58       10.11      3.41 o
   3  13   3        0.17        3.64      3.46 o
  -2  14   3        5.87        6.12      3.32 o
  -1  14   3        7.14       12.61      3.41 o
   0  14   3        5.05        9.95      3.24 o
   1  14   3        5.75        8.51      3.68 o
   2  14   3        0.56        2.75      3.27 o
  -8   0   4      262.54      213.32      5.02 o
  -7   0   4       16.31       22.10      3.77 o
  -6   0   4      997.58      902.18     14.51 o
  -5   0   4       28.00       30.59      3.39 o
  -4   0   4      153.64      152.20      4.05 o
  -3   0   4      190.64      193.16      4.22 o
  -2   0   4      108.48      128.54      4.91 o
  -1   0   4      697.57      751.18      9.93 o
   0   0   4     3978.61     3923.41     51.93 o
   1   0   4      239.81      226.12      5.92 o
   2   0   4     2478.63     2502.55     15.07 o
   3   0   4      127.82      128.87      3.99 o
   4   0   4        0.77       -1.50      3.73 o
   5   0   4       16.15       17.70      3.74 o
   6   0   4      101.80       96.90      4.02 o
   7   0   4       11.22       12.85      4.01 o
  -8   1   4       86.08       74.73      3.07 o
  -7   1   4        2.11        7.30      2.64 o
  -6   1   4        1.85        2.52      2.64 o
  -5   1   4      106.14       95.91      2.75 o
  -4   1   4       97.62       95.55      2.82 o
  -3   1   4      248.86      239.34      3.12 o
  -2   1   4     2004.34     1921.88     20.76 o
  -1   1   4      207.95      193.15      4.38 o
   0   1   4     5183.54     5072.07     54.90 o
   1   1   4      794.76      786.53      5.79 o
   2   1   4        9.53       15.01      2.99 o
   3   1   4       27.86       33.42      2.75 o
   4   1   4      386.77      413.56      4.32 o
   5   1   4        0.15       -0.66      2.64 o
   6   1   4       64.40       62.14      2.95 o
   7   1   4        0.34        5.54      2.94 o
  -8   2   4        0.35        5.33      2.87 o
  -7   2   4        7.59        9.83      2.57 o
  -6   2   4       11.10       13.40      2.53 o
  -5   2   4        1.47        7.14      2.85 o
  -4   2   4       46.46       41.89      2.76 o
  -3   2   4        0.05        1.40      2.71 o
  -2   2   4      519.06      514.93      4.61 o
  -1   2   4       15.91       23.36      3.87 o
   0   2   4        8.25       13.71      4.49 o
   1   2   4      356.59      397.67      4.27 o
   2   2   4      361.94      404.94      3.75 o
   3   2   4      117.46      109.67      2.87 o
   4   2   4      105.69      105.44      2.81 o
   5   2   4        0.53        2.73      2.73 o
   6   2   4        0.01        0.44      2.78 o
   7   2   4        0.33        3.50      3.04 o
  -8   3   4        4.80        7.14      2.93 o
  -7   3   4        6.93        9.52      2.63 o
  -6   3   4       32.24       31.18      2.67 o
  -5   3   4        3.85        7.88      2.40 o
  -4   3   4       77.22       75.61      2.77 o
  -3   3   4        7.42        4.20      2.69 o
  -2   3   4        9.01       18.08      2.78 o
  -1   3   4      539.74      548.80      4.68 o
   0   3   4      108.44      118.26      4.19 o
   1   3   4      317.96      311.87      4.60 o
   2   3   4      290.48      282.38      3.35 o
   3   3   4      266.82      261.71      3.15 o
   4   3   4        0.51        4.83      2.59 o
   5   3   4      139.65      135.60      2.99 o
   6   3   4       26.93       26.71      2.78 o
   7   3   4        1.71        2.75      3.04 o
  -8   4   4        2.42        2.93      3.08 o
  -7   4   4       13.79       11.21      2.90 o
  -6   4   4        0.02        3.65      2.65 o
  -5   4   4       90.52       90.63      2.77 o
  -4   4   4      141.03      140.48      2.76 o
  -3   4   4        3.17        5.50      2.68 o
  -2   4   4      624.83      644.50      5.65 o
  -1   4   4        0.39        2.94      3.01 o
   0   4   4      274.83      299.77      3.93 o
   1   4   4     1122.46     1095.14      8.28 o
   2   4   4      173.07      185.45      3.41 o
   3   4   4      424.13      422.10      3.84 o
   4   4   4       84.00       83.61      2.86 o
   5   4   4        3.94        9.85      2.63 o
   6   4   4        2.11        5.74      2.97 o
   7   4   4       15.21       13.79      3.12 o
  -8   5   4        0.47        5.38      3.32 o
  -7   5   4        1.23        3.21      2.95 o
  -6   5   4        6.71       10.61      2.65 o
  -5   5   4       60.83       56.40      2.69 o
  -4   5   4       35.12       27.81      2.59 o
  -3   5   4      282.20      276.28      3.01 o
  -2   5   4        1.90        5.47      2.69 o
  -1   5   4       17.68       14.60      3.13 o
   0   5   4      158.62      142.35      3.14 o
   1   5   4       10.25       17.10      3.18 o
   2   5   4      277.43      286.69      3.42 o
   3   5   4       50.52       55.23      3.23 o
   4   5   4       72.34       71.83      2.85 o
   5   5   4       34.68       35.28      2.82 o
   6   5   4        1.71        3.57      3.00 o
   7   5   4        0.01        6.35      3.24 o
  -7   6   4        7.54       10.62      3.17 o
  -6   6   4       35.21       36.03      2.96 o
  -5   6   4       68.67       58.87      2.90 o
  -4   6   4       72.09       73.23      3.32 o
  -3   6   4      114.04      117.60      2.80 o
  -2   6   4       23.89       25.75      2.86 o
  -1   6   4        8.25       13.99      2.66 o
   0   6   4      829.31      833.49      6.60 o
   1   6   4       57.86       57.75      3.08 o
   2   6   4      226.22      219.22      3.18 o
   3   6   4       51.70       52.27      2.97 o
   4   6   4        7.24       10.26      2.87 o
   5   6   4       27.11       29.87      2.80 o
   6   6   4        1.24        4.08      2.76 o
   7   6   4       27.71       20.81      3.25 o
  -7   7   4       35.40       34.91      2.98 o
  -6   7   4       15.29       16.81      2.86 o
  -5   7   4       15.28       18.78      2.73 o
  -4   7   4        0.10       -1.37      2.50 o
  -3   7   4       11.01       13.53      2.56 o
  -2   7   4      156.11      149.38      2.83 o
  -1   7   4      180.06      192.54      2.89 o
   0   7   4        1.15        5.31      3.02 o
   1   7   4       26.87       29.84      2.94 o
   2   7   4      280.13      254.91      3.26 o
   3   7   4       40.05       39.75      3.82 o
   4   7   4       17.22       17.22      2.89 o
   5   7   4        0.15        3.09      2.94 o
   6   7   4       22.99       26.33      3.17 o
  -7   8   4       32.35       34.06      3.10 o
  -6   8   4       10.38       11.16      2.93 o
  -5   8   4      142.07      126.97      2.85 o
  -4   8   4       39.20       41.90      2.70 o
  -3   8   4      147.56      131.00      2.74 o
  -2   8   4        3.61        6.66      2.48 o
  -1   8   4        1.99        6.01      2.62 o
   0   8   4      240.27      217.74      3.38 o
   1   8   4      194.94      178.92      3.11 o
   2   8   4       23.84       26.95      2.87 o
   3   8   4       17.34       16.51      2.96 o
   4   8   4       16.55       22.42      3.77 o
   5   8   4       13.07       16.18      3.09 o
   6   8   4        0.06        7.08      3.37 o
  -6   9   4        0.02        3.49      3.02 o
  -5   9   4      195.46      184.62      3.07 o
  -4   9   4        0.03        4.40      2.98 o
  -3   9   4      761.93      720.54      7.01 o
  -2   9   4       25.55       21.43      2.62 o
  -1   9   4      482.62      462.27      3.48 o
   0   9   4      114.66       99.42      3.46 o
   1   9   4        0.64        4.75      2.75 o
   2   9   4       29.13       30.60      3.03 o
   3   9   4       73.44       68.20      3.36 o
   4   9   4        4.80        9.44      3.16 o
   5   9   4        8.94       11.52      3.88 o
   6   9   4        6.37        8.83      3.26 o
  -6  10   4        2.05        3.46      2.95 o
  -5  10   4       30.99       30.62      3.09 o
  -4  10   4       17.13       22.04      2.87 o
  -3  10   4       64.15       65.50      2.81 o
  -2  10   4       20.06       19.59      2.85 o
  -1  10   4      755.58      692.43      6.37 o
   0  10   4       57.24       48.75      3.06 o
   1  10   4      482.72      434.36      4.74 o
   2  10   4       89.77       85.56      3.26 o
   3  10   4       64.69       67.53      3.45 o
   4  10   4        3.03        7.43      3.27 o
   5  10   4       16.00       18.73      3.64 o
  -5  11   4       40.47       44.97      3.14 o
  -4  11   4        0.53        6.43      2.99 o
  -3  11   4      213.71      202.12      3.88 o
  -2  11   4       92.92       95.86      2.86 o
  -1  11   4       49.04       43.98      2.80 o
   0  11   4       80.01       70.63      2.80 o
   1  11   4       13.53       18.98      3.02 o
   2  11   4        7.21       12.23      3.56 o
   3  11   4        0.36        4.10      3.62 o
   4  11   4       11.04       13.32      3.20 o
   5  11   4        1.03        3.69      4.53 o
  -5  12   4        5.48        9.34      3.34 o
  -4  12   4        8.38        9.42      3.00 o
  -3  12   4        0.03        0.91      2.91 o
  -2  12   4        0.48        6.94      2.80 o
  -1  12   4       18.11       23.83      3.01 o
   0  12   4       34.61       35.42      3.08 o
   1  12   4        2.90        8.84      3.14 o
   2  12   4       19.06       20.88      3.22 o
   3  12   4        0.04        4.72      3.07 o
   4  12   4        0.05       -2.03      3.65 o
  -4  13   4        3.66        5.94      3.27 o
  -3  13   4        0.02        2.34      3.09 o
  -2  13   4       17.76       21.81      3.15 o
  -1  13   4       15.04       19.13      3.30 o
   0  13   4       34.39       37.49      3.15 o
   1  13   4       33.60       35.31      3.62 o
   2  13   4       14.27       12.04      3.86 o
   3  13   4        9.25       12.22      3.66 o
  -2  14   4        0.47        5.97      3.33 o
  -1  14   4        3.98        1.03      3.21 o
   0  14   4       11.93       19.03      3.38 o
   1  14   4        6.27       10.12      3.65 o
  -8   1   5       44.65       40.77      2.99 o
  -7   1   5       14.29       15.30      3.06 o
  -6   1   5       61.50       63.19      2.71 o
  -5   1   5       11.07       10.54      2.38 o
  -4   1   5      113.76      130.84      2.86 o
  -3   1   5       90.57       95.94      2.93 o
  -2   1   5       65.94       75.93      3.24 o
  -1   1   5      199.19      217.63      3.88 o
   0   1   5      269.70      301.70      4.34 o
   1   1   5       33.77       33.46      3.17 o
   2   1   5      555.31      554.92      4.04 o
   3   1   5       27.56       30.58      2.73 o
   4   1   5      178.75      166.61      3.27 o
   5   1   5        0.57        5.53      2.67 o
   6   1   5       49.33       48.42      2.79 o
   7   1   5        1.02        3.18      3.10 o
  -8   2   5        6.76       11.03      2.81 o
  -7   2   5        8.27       12.34      2.73 o
  -6   2   5       18.75       19.07      2.58 o
  -5   2   5      186.55      168.67      3.18 o
  -4   2   5       28.06       32.69      2.73 o
  -3   2   5      534.96      481.50      4.26 o
  -2   2   5      574.74      579.06      5.70 o
  -1   2   5        6.87        8.63      3.39 o
   0   2   5     1313.81     1357.94     11.31 o
   1   2   5        0.19        0.99      3.15 o
   2   2   5      299.84      303.47      3.44 o
   3   2   5      142.79      129.95      3.20 o
   4   2   5       38.14       40.62      2.71 o
   5   2   5       27.58       28.76      2.76 o
   6   2   5        1.18        6.60      2.76 o
   7   2   5        1.39       -0.43      2.92 o
  -8   3   5        0.03       -0.71      2.97 o
  -7   3   5        1.01        3.04      2.78 o
  -6   3   5       10.72       16.78      2.57 o
  -5   3   5       99.85       90.14      2.56 o
  -4   3   5       21.44       25.36      2.45 o
  -3   3   5      986.55      941.22      6.46 o
  -2   3   5       45.23       44.72      2.85 o
  -1   3   5      966.35     1010.66      8.51 o
   0   3   5      164.31      164.66      4.01 o
   1   3   5        0.31        4.28      3.62 o
   2   3   5       68.56       63.95      3.10 o
   3   3   5        2.63        3.08      2.85 o
   4   3   5        3.94        5.21      2.42 o
   5   3   5       11.99       15.62      2.57 o
   6   3   5        0.00        7.40      2.95 o
   7   3   5        1.97        1.03      3.20 o
  -8   4   5        0.01        2.61      3.04 o
  -7   4   5       11.92       14.64      2.70 o
  -6   4   5        6.58        3.93      2.88 o
  -5   4   5       13.37       18.21      2.67 o
  -4   4   5       80.46       85.51      2.67 o
  -3   4   5       19.54       19.15      2.74 o
  -2   4   5      272.93      270.69      3.18 o
  -1   4   5      100.24      123.06      3.12 o
   0   4   5      168.86      203.08      3.94 o
   1   4   5        2.88        4.83      3.13 o
   2   4   5        2.87        6.47      2.99 o
   3   4   5       33.59       32.96      2.95 o
   4   4   5        6.46       11.99      2.78 o
   5   4   5        0.27        2.65      2.85 o
   6   4   5       10.50        9.83      3.00 o
   7   4   5       12.14       15.34      3.31 o
  -8   5   5        0.05        6.31      3.13 o
  -7   5   5        8.68       13.20      2.96 o
  -6   5   5        4.54        6.96      2.64 o
  -5   5   5      188.68      180.32      3.28 o
  -4   5   5       18.24       16.74      2.35 o
  -3   5   5      401.11      395.37      3.41 o
  -2   5   5       82.89       83.19      2.92 o
  -1   5   5      154.14      158.63      3.22 o
   0   5   5      217.88      238.57      3.81 o
   1   5   5       39.48       35.83      3.26 o
   2   5   5      120.46      127.04      3.90 o
   3   5   5       33.16       29.53      2.69 o
   4   5   5       62.59       58.83      2.76 o
   5   5   5       13.86       15.29      2.89 o
   6   5   5       19.14       21.05      3.13 o
   7   5   5        1.94        0.49      3.24 o
  -7   6   5       36.39       31.65      3.27 o
  -6   6   5       13.88       13.20      2.72 o
  -5   6   5       44.54       46.00      2.62 o
  -4   6   5       17.89       26.05      2.52 o
  -3   6   5        0.68        2.00      2.46 o
  -2   6   5       25.80       29.98      2.76 o
  -1   6   5        1.34       -0.33      2.70 o
   0   6   5        0.03        1.39      3.13 o
   1   6   5       29.69       24.71      3.20 o
   2   6   5       13.54       15.74      2.78 o
   3   6   5        0.78       11.72      2.79 o
   4   6   5       12.86       15.29      2.87 o
   5   6   5       36.94       40.17      3.11 o
   6   6   5       24.94       32.07      3.24 o
  -7   7   5        0.25        5.55      2.97 o
  -6   7   5        0.38        2.99      3.04 o
  -5   7   5        0.20       -2.44      2.69 o
  -4   7   5       18.68       19.00      2.71 o
  -3   7   5       20.20       24.26      2.84 o
  -2   7   5       36.87       36.96      2.57 o
  -1   7   5       15.39       12.07      2.74 o
   0   7   5       18.70       18.19      3.03 o
   1   7   5        6.82        7.80      2.93 o
   2   7   5       20.16       17.90      2.98 o
   3   7   5       56.15       56.48      3.29 o
   4   7   5       40.29       40.16      3.00 o
   5   7   5       65.42       64.03      3.24 o
   6   7   5       19.10       25.02      3.40 o
  -7   8   5       46.76       50.26      3.10 o
  -6   8   5        0.04        4.36      2.77 o
  -5   8   5       10.60       14.27      2.80 o
  -4   8   5        3.83        4.70      2.66 o
  -3   8   5        1.88        7.14      2.64 o
  -2   8   5       46.05       45.56      2.70 o
  -1   8   5        3.94        5.78      2.73 o
   0   8   5       24.28       27.15      3.18 o
   1   8   5        2.07        5.81      2.95 o
   2   8   5        0.39        1.29      3.09 o
   3   8   5       58.73       59.01      3.09 o
   4   8   5        0.15        1.63      3.59 o
   5   8   5       29.01       33.94      3.18 o
   6   8   5        2.21        2.09      3.73 o
  -6   9   5        0.04        4.90      2.85 o
  -5   9   5      196.81      194.94      3.12 o
  -4   9   5        3.16        8.00      2.80 o
  -3   9   5      157.67      147.96      2.83 o
  -2   9   5       13.45       11.76      2.66 o
  -1   9   5       73.45       65.75      2.83 o
   0   9   5       10.08       14.15      3.05 o
   1   9   5      123.58      116.25      3.50 o
   2   9   5       11.42       12.59      2.87 o
   3   9   5       69.70       67.90      3.14 o
   4   9   5        8.38        9.05      3.03 o
   5   9   5        5.34        8.38      3.70 o
  -6  10   5        0.38        5.92      3.40 o
  -5  10   5       18.65       21.43      2.97 o
  -4  10   5        0.01        6.45      2.94 o
  -3  10   5       61.69       61.20      2.92 o
  -2  10   5        2.31        2.28      2.76 o
  -1  10   5        0.55        2.55      2.87 o
   0  10   5        0.93        1.36      2.93 o
   1  10   5       47.34       43.30      3.05 o
   2  10   5        0.33        7.24      3.26 o
   3  10   5       19.64       17.91      3.85 o
   4  10   5        1.00        5.23      3.18 o
   5  10   5        0.02        7.52      3.73 o
  -5  11   5        0.11        2.85      3.06 o
  -4  11   5        0.54        1.94      2.88 o
  -3  11   5       19.87       16.87      2.86 o
  -2  11   5       10.05       11.33      2.76 o
  -1  11   5       97.68       84.13      2.99 o
   0  11   5       65.06       61.00      3.14 o
   1  11   5       83.99       78.86      3.08 o
   2  11   5       19.85       16.88      3.17 o
   3  11   5        9.43       10.15      3.52 o
   4  11   5        0.04        3.50      3.60 o
  -4  12   5        0.10        3.14      3.06 o
  -3  12   5        1.20        5.92      3.03 o
  -2  12   5        7.03       11.88      2.99 o
  -1  12   5        2.05        4.87      3.34 o
   0  12   5        0.01        0.38      3.10 o
   1  12   5       21.90       18.70      3.24 o
   2  12   5        7.93       16.36      3.22 o
   3  12   5       25.42       24.98      4.04 o
  -3  13   5        2.96        7.19      3.21 o
  -2  13   5        0.49        1.82      3.01 o
  -1  13   5        5.99       12.77      3.57 o
   0  13   5        0.97        3.61      3.22 o
   1  13   5        2.60        5.11      3.46 o
   2  13   5        2.60        5.16      3.52 o
  -2  14   5        1.07        4.10      3.47 o
  -1  14   5        3.28        6.18      3.17 o
   0  14   5        0.18        6.07      3.27 o
   1  14   5        8.02       14.44      3.77 o
  -8   0   6       22.91       14.90      4.05 o
  -7   0   6        3.21        3.62      3.82 o
  -6   0   6        8.43       12.34      3.84 o
  -5   0   6       40.33       42.60      5.32 o
  -4   0   6       65.02       60.05      3.93 o
  -3   0   6       19.17       16.26      3.61 o
  -2   0   6      714.00      678.05     14.99 o
  -1   0   6      402.55      386.75      8.28 o
   0   0   6      345.13      328.76      6.52 o
   1   0   6      158.11      162.75      4.77 o
   2   0   6     1366.62     1401.52     12.83 o
   3   0   6      469.25      467.39      4.86 o
   4   0   6      290.71      307.33      6.74 o
   5   0   6       44.06       41.09      4.03 o
   6   0   6       42.05       37.32      3.96 o
   7   0   6        0.91       -0.38      4.53 o
  -8   1   6        6.94        7.76      3.04 o
  -7   1   6       14.48       10.18      2.69 o
  -6   1   6       13.51       14.80      2.59 o
  -5   1   6        0.90        1.27      2.58 o
  -4   1   6      416.71      409.01      4.62 o
  -3   1   6       68.32       78.61      2.89 o
  -2   1   6        8.66        6.08      2.73 o
  -1   1   6        3.33        3.38      3.26 o
   0   1   6     1103.76     1214.00     12.89 o
   1   1   6       90.74       97.44      3.27 o
   2   1   6      340.94      413.90      3.65 o
   3   1   6        0.38        4.92      2.77 o
   4   1   6        4.30        9.30      2.68 o
   5   1   6        5.63       11.31      2.82 o
   6   1   6        3.45        8.72      3.02 o
   7   1   6        1.59        5.47      3.13 o
  -8   2   6        5.63        8.60      2.86 o
  -7   2   6        4.92        8.58      2.64 o
  -6   2   6       56.36       60.56      2.61 o
  -5   2   6        0.01        5.62      2.58 o
  -4   2   6       25.09       21.88      2.59 o
  -3   2   6       94.12       90.56      2.85 o
  -2   2   6      191.26      226.85      3.35 o
  -1   2   6      514.46      535.42      5.35 o
   0   2   6      455.99      497.76      5.79 o
   1   2   6      172.16      186.87      3.70 o
   2   2   6        9.79       12.39      2.84 o
   3   2   6       25.52       24.65      3.02 o
   4   2   6        6.55        8.29      2.60 o
   5   2   6       21.40       23.20      2.78 o
   6   2   6        0.83        5.77      2.96 o
   7   2   6        6.84        5.81      3.25 o
  -8   3   6        5.94        7.30      3.05 o
  -7   3   6       13.35        8.27      2.79 o
  -6   3   6       30.92       30.37      2.69 o
  -5   3   6      114.39      112.96      2.68 o
  -4   3   6      164.75      191.28      2.98 o
  -3   3   6      382.51      389.94      3.96 o
  -2   3   6      491.12      548.26      3.79 o
  -1   3   6       35.85       34.85      3.17 o
   0   3   6       13.80       14.09      3.27 o
   1   3   6      718.39      700.88      5.93 o
   2   3   6      261.96      268.82      3.31 o
   3   3   6       31.37       26.63      2.80 o
   4   3   6       55.70       56.55      2.74 o
   5   3   6        4.20       11.49      2.86 o
   6   3   6        3.87        6.68      2.91 o
   7   3   6        2.56        5.29      3.17 o
  -8   4   6        0.21        4.68      2.94 o
  -7   4   6        0.54        2.81      2.63 o
  -6   4   6       15.56       19.35      2.55 o
  -5   4   6        0.38        3.45      2.47 o
  -4   4   6       61.33       63.89      2.54 o
  -3   4   6      295.73      289.09      3.39 o
  -2   4   6      335.22      351.32      3.98 o
  -1   4   6     1303.98     1280.86     13.08 o
   0   4   6      798.06      806.36      8.47 o
   1   4   6       30.55       32.93      3.28 o
   2   4   6      111.27      110.44      3.36 o
   3   4   6      129.24      131.24      2.96 o
   4   4   6        1.27        6.61      2.70 o
   5   4   6        3.64       13.66      3.03 o
   6   4   6        0.00        3.09      3.09 o
   7   4   6        4.13        9.91      3.45 o
  -8   5   6        5.41        8.46      3.10 o
  -7   5   6        9.24        9.71      2.76 o
  -6   5   6       16.71       16.48      2.60 o
  -5   5   6        4.74        7.75      2.57 o
  -4   5   6        5.77        5.28      2.47 o
  -3   5   6       15.87       18.89      2.64 o
  -2   5   6       22.09       27.44      2.95 o
  -1   5   6       11.13       11.92      3.03 o
   0   5   6       74.78       71.01      3.09 o
   1   5   6      160.04      159.27      3.40 o
   2   5   6        3.80        8.01      3.41 o
   3   5   6       14.31       16.74      2.95 o
   4   5   6        3.43        5.27      2.79 o
   5   5   6       14.46       19.39      2.89 o
   6   5   6        1.75       10.08      3.18 o
  -7   6   6       18.27       21.20      2.99 o
  -6   6   6        0.03        5.01      2.66 o
  -5   6   6        2.18        4.76      2.61 o
  -4   6   6      111.99      106.06      2.73 o
  -3   6   6       24.58       22.96      2.53 o
  -2   6   6      254.53      252.43      3.08 o
  -1   6   6       76.15       74.94      3.12 o
   0   6   6        1.94        5.79      2.91 o
   1   6   6       69.93       71.99      3.30 o
   2   6   6        0.33        2.29      2.79 o
   3   6   6      173.81      173.82      3.60 o
   4   6   6       88.29       91.93      3.28 o
   5   6   6      204.46      203.80      3.56 o
   6   6   6       57.15       57.82      3.44 o
  -7   7   6        2.65        4.45      3.25 o
  -6   7   6       13.70       15.75      3.04 o
  -5   7   6       58.12       58.82      2.84 o
  -4   7   6       15.58       21.16      2.68 o
  -3   7   6       51.99       55.78      3.24 o
  -2   7   6       51.95       50.31      2.71 o
  -1   7   6        6.80       11.30      2.75 o
   0   7   6        1.26        3.34      3.00 o
   1   7   6        3.36       11.25      3.17 o
   2   7   6      297.61      266.71      3.57 o
   3   7   6      216.86      217.74      3.58 o
   4   7   6      142.58      136.54      3.50 o
   5   7   6       78.54       78.88      3.26 o
   6   7   6        0.94        4.17      3.16 o
  -7   8   6       50.52       49.61      3.15 o
  -6   8   6        0.19        3.43      2.88 o
  -5   8   6       11.96       17.64      2.85 o
  -4   8   6       37.36       36.15      2.90 o
  -3   8   6       22.95       26.06      2.74 o
  -2   8   6       46.00       40.26      2.78 o
  -1   8   6        8.92        6.15      2.80 o
   0   8   6       11.88       13.92      2.99 o
   1   8   6       59.01       67.51      3.18 o
   2   8   6        0.00        5.64      3.20 o
   3   8   6        2.86        8.10      3.14 o
   4   8   6       45.25       40.34      3.86 o
   5   8   6       45.38       47.43      3.56 o
  -6   9   6        0.00        4.67      3.17 o
  -5   9   6      154.32      145.56      3.23 o
  -4   9   6        7.28        7.56      2.72 o
  -3   9   6       24.10       25.89      2.75 o
  -2   9   6       14.87       18.78      2.78 o
  -1   9   6       14.83       13.27      2.93 o
   0   9   6        1.96        5.75      2.83 o
   1   9   6        0.79        2.79      2.98 o
   2   9   6       18.07       16.53      3.08 o
   3   9   6       22.83       20.17      3.03 o
   4   9   6        1.85        9.36      3.47 o
   5   9   6        0.15       -0.51      3.89 o
  -6  10   6        6.69       11.61      3.38 o
  -5  10   6       66.28       66.00      3.16 o
  -4  10   6        0.46        1.86      2.86 o
  -3  10   6      129.77      125.66      3.08 o
  -2  10   6       16.44       16.92      2.93 o
  -1  10   6       20.65       19.58      3.01 o
   0  10   6        2.17        4.28      2.88 o
   1  10   6       25.26       23.97      3.31 o
   2  10   6       14.26       15.97      3.25 o
   3  10   6       64.56       65.15      3.53 o
   4  10   6        0.28        4.80      3.38 o
   5  10   6       14.00       14.61      3.77 o
  -5  11   6       19.41       23.46      3.04 o
  -4  11   6       34.18       35.96      3.18 o
  -3  11   6        0.93        4.17      2.91 o
  -2  11   6        0.00        0.08      2.94 o
  -1  11   6       20.56       20.91      3.31 o
   0  11   6        8.79       10.06      3.11 o
   1  11   6       81.07       81.69      3.26 o
   2  11   6        7.53       15.20      3.52 o
   3  11   6        8.48       10.47      4.07 o
   4  11   6       12.04       18.60      3.42 o
  -4  12   6       13.06       14.94      3.18 o
  -3  12   6        9.22        9.76      3.15 o
  -2  12   6       32.25       30.46      3.08 o
  -1  12   6       15.95       18.85      3.38 o
   0  12   6        0.51        7.72      3.25 o
   1  12   6        0.08        6.06      3.65 o
   2  12   6        3.79        3.43      3.46 o
   3  12   6        1.19        4.91      4.04 o
  -3  13   6       33.81       33.93      3.32 o
  -2  13   6       19.74       23.64      3.37 o
  -1  13   6       41.30       45.39      3.14 o
   0  13   6       17.10       21.59      3.32 o
   1  13   6       10.17        3.78      3.86 o
   2  13   6        7.85       11.92      3.89 o
  -1  14   6       18.05       20.89      3.34 o
  -8   1   7        9.39        9.36      3.04 o
  -7   1   7        0.15        3.97      2.80 o
  -6   1   7       16.17       23.12      2.66 o
  -5   1   7        8.20       12.23      2.62 o
  -4   1   7        2.49        3.34      2.53 o
  -3   1   7       57.40       54.27      2.76 o
  -2   1   7      198.59      214.82      3.30 o
  -1   1   7      457.63      472.02      5.11 o
   0   1   7      293.20      349.63      4.07 o
   1   1   7       32.09       38.78      3.02 o
   2   1   7      248.15      266.08      3.31 o
   3   1   7       18.55       20.06      3.04 o
   4   1   7      115.97      111.19      2.92 o
   5   1   7        0.07        6.32      2.73 o
   6   1   7       12.97       11.11      3.03 o
   7   1   7        4.10        6.72      3.20 o
  -8   2   7        2.52        5.49      3.11 o
  -7   2   7       17.46       19.91      2.74 o
  -6   2   7       18.13       21.49      2.55 o
  -5   2   7        0.00        3.48      2.63 o
  -4   2   7      176.41      165.44      2.81 o
  -3   2   7       20.42       25.44      2.79 o
  -2   2   7      407.41      413.68      3.93 o
  -1   2   7      240.36      250.57      3.88 o
   0   2   7      478.36      493.61      5.91 o
   1   2   7      565.67      607.04      5.73 o
   2   2   7      229.23      213.84      3.33 o
   3   2   7        6.50        6.99      2.74 o
   4   2   7        4.60        2.79      2.76 o
   5   2   7       40.24       37.90      3.00 o
   6   2   7        6.96        6.99      3.11 o
   7   2   7        8.42       11.63      3.24 o
  -8   3   7        2.48        4.60      2.91 o
  -7   3   7       25.87       27.93      2.90 o
  -6   3   7        0.09        5.80      2.53 o
  -5   3   7       45.20       43.36      2.56 o
  -4   3   7        1.16        5.09      2.45 o
  -3   3   7       42.86       36.69      2.59 o
  -2   3   7        9.73        8.42      2.81 o
  -1   3   7      306.18      291.87      3.77 o
   0   3   7       38.47       33.97      3.10 o
   1   3   7        1.89        2.25      2.95 o
   2   3   7       14.88       10.71      2.84 o
   3   3   7       21.45       22.61      2.85 o
   4   3   7       11.93       15.34      2.78 o
   5   3   7        4.05       10.00      2.90 o
   6   3   7       20.18       21.79      3.14 o
  -8   4   7        5.98        9.61      2.87 o
  -7   4   7        0.79        3.20      3.43 o
  -6   4   7       50.04       52.13      2.74 o
  -5   4   7        6.16        7.93      2.49 o
  -4   4   7      100.49       91.53      2.73 o
  -3   4   7       35.29       32.75      2.67 o
  -2   4   7       14.49       21.19      2.87 o
  -1   4   7      368.33      323.11      3.53 o
   0   4   7       24.51       21.58      3.16 o
   1   4   7      120.98      108.57      3.39 o
   2   4   7       30.05       29.72      3.24 o
   3   4   7       16.53       18.87      2.87 o
   4   4   7       16.23       16.64      3.03 o
   5   4   7       28.08       30.88      3.01 o
   6   4   7        5.42        8.77      3.10 o
  -7   5   7        6.10        9.71      2.87 o
  -6   5   7        1.08        4.15      2.81 o
  -5   5   7        2.67        6.54      2.46 o
  -4   5   7       56.41       54.50      2.67 o
  -3   5   7        9.59       13.88      2.73 o
  -2   5   7      135.37      150.31      2.89 o
  -1   5   7       51.68       45.64      2.87 o
   0   5   7       67.64       74.79      3.22 o
   1   5   7      109.94      100.56      3.39 o
   2   5   7       93.22       87.17      3.42 o
   3   5   7        1.60        1.82      2.89 o
   4   5   7       40.34       42.72      2.93 o
   5   5   7       48.35       49.69      3.24 o
   6   5   7        0.64       -0.90      3.33 o
  -7   6   7        0.05        2.38      2.88 o
  -6   6   7       13.63       13.52      2.75 o
  -5   6   7        1.76        4.62      2.75 o
  -4   6   7       30.37       30.24      2.65 o
  -3   6   7      108.76      105.61      2.90 o
  -2   6   7        8.10        4.74      2.56 o
  -1   6   7      161.18      144.66      3.08 o
   0   6   7        0.88        1.01      2.87 o
   1   6   7       10.53       15.24      3.04 o
   2   6   7       12.37       14.50      3.11 o
   3   6   7      219.96      216.66      5.86 o
   4   6   7       65.02       67.29      3.33 o
   5   6   7      120.80      112.82      3.78 o
   6   6   7       30.40       27.37      3.40 o
  -7   7   7        0.05        0.45      3.20 o
  -6   7   7        0.34        7.20      2.85 o
  -5   7   7        0.67        5.57      2.70 o
  -4   7   7        0.95        5.63      2.64 o
  -3   7   7        2.78        4.75      2.73 o
  -2   7   7       23.91       24.63      2.98 o
  -1   7   7       42.72       48.40      2.82 o
   0   7   7      182.51      169.88      3.39 o
   1   7   7      283.32      288.82      3.88 o
   2   7   7      252.94      245.74      3.67 o
   3   7   7      146.49      139.48      3.42 o
   4   7   7       64.65       53.34      3.36 o
   5   7   7        5.66        4.75      3.31 o
   6   7   7        1.09        6.95      3.62 o
  -7   8   7        2.25        2.92      3.14 o
  -6   8   7        0.86        7.72      3.17 o
  -5   8   7        3.57        5.17      3.08 o
  -4   8   7        1.81        3.39      3.39 o
  -3   8   7        0.05        5.14      2.91 o
  -2   8   7       82.65       78.46      2.89 o
  -1   8   7      116.46      108.33      3.16 o
   0   8   7       87.82       76.67      3.13 o
   1   8   7      205.10      178.15      3.58 o
   2   8   7        0.02        1.42      3.09 o
   3   8   7       31.81       35.03      3.33 o
   4   8   7       21.65       20.24      3.05 o
   5   8   7        0.61        4.79      3.65 o
  -6   9   7        0.09        0.51      3.09 o
  -5   9   7       21.36       25.15      3.18 o
  -4   9   7        0.99        3.46      2.92 o
  -3   9   7       93.55       93.22      2.90 o
  -2   9   7        3.42        2.65      2.75 o
  -1   9   7      182.80      168.21      3.79 o
   0   9   7       71.30       68.37      3.04 o
   1   9   7       20.15       22.39      3.31 o
   2   9   7       55.78       59.24      4.03 o
   3   9   7        9.94       14.89      3.17 o
   4   9   7        3.96        3.47      3.45 o
   5   9   7       12.50       14.43      3.82 o
  -6  10   7        1.83        2.02      3.40 o
  -5  10   7        0.01        1.50      3.17 o
  -4  10   7        7.49        7.43      2.99 o
  -3  10   7       33.18       36.87      2.80 o
  -2  10   7       18.42       22.76      2.92 o
  -1  10   7       35.69       37.22      2.89 o
   0  10   7       25.95       26.32      3.10 o
   1  10   7        0.03        7.03      3.44 o
   2  10   7       10.41       10.44      3.30 o
   3  10   7        5.97        4.85      3.19 o
   4  10   7        0.61        0.34      3.34 o
  -5  11   7       31.96       32.18      3.20 o
  -4  11   7       10.18       13.64      3.15 o
  -3  11   7       65.34       58.48      3.26 o
  -2  11   7       11.90       12.05      3.18 o
  -1  11   7       37.42       37.15      3.50 o
   0  11   7        0.35        1.49      3.11 o
   1  11   7        2.56        3.97      3.47 o
   2  11   7        1.51        1.17      3.43 o
   3  11   7        0.53        1.63      3.54 o
  -4  12   7        0.20        3.00      3.37 o
  -3  12   7        4.25       12.26      3.15 o
  -2  12   7       13.01       15.54      3.23 o
  -1  12   7       30.73       32.61      3.48 o
   0  12   7        2.18       -0.14      3.38 o
   1  12   7       18.98       20.13      3.68 o
   2  12   7        8.44       13.12      3.76 o
   3  12   7        1.95        5.57      4.10 o
  -3  13   7        1.97        5.21      3.38 o
  -2  13   7        3.88       14.09      3.18 o
  -1  13   7        2.43        3.71      3.38 o
   0  13   7       28.41       36.67      3.71 o
   1  13   7       14.64       21.90      3.63 o
  -8   0   8        1.98        1.01      4.17 o
  -7   0   8        0.00        6.96      4.11 o
  -6   0   8       55.05       54.27      3.79 o
  -5   0   8       27.19       23.71      3.76 o
  -4   0   8        0.64        0.03      3.64 o
  -3   0   8        1.24        5.24      3.71 o
  -2   0   8     1052.63     1008.59     19.75 o
  -1   0   8      646.37      641.69     14.29 o
   0   0   8     1093.22     1086.29     16.21 o
   1   0   8      313.65      311.66      5.02 o
   2   0   8      176.38      189.50      4.57 o
   3   0   8        9.36       13.18      4.47 o
   4   0   8       34.12       33.32      4.09 o
   5   0   8        2.47       -2.21      3.99 o
   6   0   8        0.49        4.20      4.40 o
  -8   1   8        9.88        9.19      3.05 o
  -7   1   8        0.08        4.84      2.69 o
  -6   1   8        1.34        5.14      2.66 o
  -5   1   8        2.57        7.34      2.56 o
  -4   1   8      250.52      258.27      3.41 o
  -3   1   8      114.05      109.92      2.76 o
  -2   1   8      631.92      674.60      6.93 o
  -1   1   8      110.65      117.97      3.23 o
   0   1   8      119.55      144.46      3.31 o
   1   1   8        1.98        3.82      3.09 o
   2   1   8        5.13        8.79      2.78 o
   3   1   8        2.06        5.71      2.77 o
   4   1   8        0.24        2.90      2.78 o
   5   1   8        0.00        1.52      2.85 o
   6   1   8        1.54        7.11      3.15 o
  -8   2   8        0.70        1.78      3.16 o
  -7   2   8        0.01        8.15      2.94 o
  -6   2   8       40.06       41.57      2.67 o
  -5   2   8        7.06       12.12      2.64 o
  -4   2   8      187.65      195.16      2.93 o
  -3   2   8       26.54       22.02      2.72 o
  -2   2   8       73.30       89.42      3.01 o
  -1   2   8       62.82       73.06      3.37 o
   0   2   8        0.45        5.28      2.88 o
   1   2   8      244.20      251.72      4.34 o
   2   2   8       23.51       20.11      2.95 o
   3   2   8      188.74      186.60      3.16 o
   4   2   8       59.06       60.97      2.99 o
   5   2   8       15.33       18.77      3.00 o
   6   2   8       14.14       12.35      3.26 o
  -8   3   8       29.16       25.81      3.24 o
  -7   3   8       21.86       17.30      2.83 o
  -6   3   8       77.42       79.60      3.19 o
  -5   3   8        4.76        3.73      2.60 o
  -4   3   8       19.79       25.09      2.73 o
  -3   3   8       57.20       54.08      2.76 o
  -2   3   8      128.37      129.38      2.96 o
  -1   3   8        1.94        5.55      3.06 o
   0   3   8      169.07      189.90      3.62 o
   1   3   8      158.72      155.43      3.28 o
   2   3   8        7.01       10.82      2.89 o
   3   3   8        4.07        6.22      2.83 o
   4   3   8       30.19       35.11      2.95 o
   5   3   8       81.41       82.88      3.26 o
   6   3   8       31.01       34.64      3.09 o
  -8   4   8        0.82        1.41      3.14 o
  -7   4   8        9.47       10.86      2.98 o
  -6   4   8       22.39       23.49      2.76 o
  -5   4   8       92.57       89.14      3.20 o
  -4   4   8      133.60      134.09      2.84 o
  -3   4   8       26.12       25.60      2.69 o
  -2   4   8      144.38      133.86      3.13 o
  -1   4   8      149.88      138.67      3.38 o
   0   4   8        1.18        0.20      3.16 o
   1   4   8       11.63       12.72      3.07 o
   2   4   8        0.54        4.69      3.15 o
   3   4   8       65.08       57.78      3.05 o
   4   4   8        1.42        4.03      3.09 o
   5   4   8        9.17       11.63      3.00 o
   6   4   8       14.86       16.46      3.46 o
  -7   5   8        0.33       -1.68      2.86 o
  -6   5   8        3.22        5.63      2.66 o
  -5   5   8        1.01        4.71      2.71 o
  -4   5   8        2.43        4.67      2.51 o
  -3   5   8       99.84       99.06      2.92 o
  -2   5   8       20.18       21.55      2.75 o
  -1   5   8      124.58      121.20      3.24 o
   0   5   8       78.14       82.05      3.06 o
   1   5   8        0.17       -1.12      3.05 o
   2   5   8       10.31       12.50      3.26 o
   3   5   8       26.28       27.75      3.58 o
   4   5   8       26.49       34.01      4.12 o
   5   5   8       12.81       14.80      3.15 o
   6   5   8       16.87       21.07      3.39 o
  -7   6   8        0.10        4.73      3.06 o
  -6   6   8        0.74        0.16      2.74 o
  -5   6   8        3.93        4.79      2.65 o
  -4   6   8        3.14        4.73      2.55 o
  -3   6   8        8.25       10.43      2.82 o
  -2   6   8        3.53        6.63      2.89 o
  -1   6   8       88.06       91.54      3.30 o
   0   6   8      135.78      133.67      3.58 o
   1   6   8      778.39      771.59      9.43 o
   2   6   8      304.54      299.35      3.65 o
   3   6   8      596.84      596.45      4.20 o
   4   6   8       61.27       64.23      3.84 o
   5   6   8       83.12       82.60      3.53 o
  -7   7   8        1.02        6.97      3.01 o
  -6   7   8        0.25        3.40      2.99 o
  -5   7   8        0.07        5.60      2.86 o
  -4   7   8       10.54       10.41      2.71 o
  -3   7   8       60.97       60.87      2.99 o
  -2   7   8      416.66      386.91      4.99 o
  -1   7   8      942.06      872.35     11.68 o
   0   7   8      735.27      680.36      7.82 o
   1   7   8     1050.52      975.41     15.33 o
   2   7   8      102.71      103.15      3.22 o
   3   7   8       59.91       57.92      3.45 o
   4   7   8        0.27        4.37      4.20 o
   5   7   8       10.87       14.59      3.59 o
  -6   8   8        0.89        3.69      3.24 o
  -5   8   8       22.20       27.55      2.81 o
  -4   8   8       24.40       22.23      2.90 o
  -3   8   8      200.95      203.71      3.34 o
  -2   8   8       20.38       21.40      2.81 o
  -1   8   8      102.07      108.52      2.95 o
   0   8   8       43.84       43.07      3.30 o
   1   8   8      136.60      114.92      3.58 o
   2   8   8       83.77       77.32      3.39 o
   3   8   8      240.15      237.25      4.56 o
   4   8   8        9.34       14.15      3.67 o
   5   8   8       19.20       22.32      4.13 o
  -6   9   8        0.38        6.70      3.10 o
  -5   9   8        7.61       14.89      3.24 o
  -4   9   8        2.89        5.11      3.03 o
  -3   9   8        0.03        1.53      2.91 o
  -2   9   8       39.39       31.81      2.92 o
  -1   9   8       83.33       74.29      3.21 o
   0   9   8       38.46       33.25      3.28 o
   1   9   8       46.95       40.06      3.30 o
   2   9   8        4.03        0.46      3.11 o
   3   9   8        2.74        5.46      3.38 o
   4   9   8        0.13        2.30      3.98 o
  -5  10   8        3.54       10.17      3.07 o
  -4  10   8        0.34        3.63      2.80 o
  -3  10   8        0.03        2.34      3.09 o
  -2  10   8       17.47       16.29      3.00 o
  -1  10   8       18.58       23.43      3.50 o
   0  10   8        7.58       10.05      3.17 o
   1  10   8       17.84       17.65      3.22 o
   2  10   8        0.75        5.28      3.25 o
   3  10   8        1.85        5.64      3.72 o
   4  10   8        0.88        5.80      3.67 o
  -5  11   8        1.08        4.62      3.35 o
  -4  11   8        3.68        6.02      3.20 o
  -3  11   8       27.87       30.79      3.29 o
  -2  11   8        0.52        3.81      3.08 o
  -1  11   8       14.77       18.60      3.27 o
   0  11   8       14.64       15.55      3.41 o
   1  11   8        1.71       -0.03      3.68 o
   2  11   8        4.20       14.11      3.74 o
   3  11   8        0.86        6.41      3.86 o
  -4  12   8        3.54        5.57      3.39 o
  -3  12   8       10.86       10.24      3.29 o
  -2  12   8        3.43        9.36      3.33 o
  -1  12   8        1.14        5.29      3.20 o
   0  12   8        7.20        9.84      3.58 o
   1  12   8        9.54       12.42      3.57 o
   2  12   8        8.51        7.41      3.92 o
  -2  13   8       17.61       22.02      3.90 o
  -1  13   8        3.23        8.98      3.67 o
   0  13   8        6.23       13.60      3.83 o
  -8   1   9        0.13        3.89      3.10 o
  -7   1   9        0.89        8.38      2.91 o
  -6   1   9        5.26        7.59      2.66 o
  -5   1   9       46.81       44.32      2.71 o
  -4   1   9       39.42       40.55      2.69 o
  -3   1   9       31.98       30.04      2.58 o
  -2   1   9      112.18      119.87      2.94 o
  -1   1   9       46.24       39.36      3.17 o
   0   1   9      208.23      204.27      3.25 o
   1   1   9        3.38        3.19      2.82 o
   2   1   9       58.52       54.68      2.91 o
   3   1   9       53.59       56.77      2.99 o
   4   1   9        1.38        3.33      2.89 o
   5   1   9       30.21       28.62      3.03 o
   6   1   9        3.59        4.59      3.18 o
  -8   2   9        4.33        7.05      3.17 o
  -7   2   9        8.88       13.88      2.96 o
  -6   2   9       21.99       22.51      2.65 o
  -5   2   9        0.00        3.15      2.71 o
  -4   2   9       64.78       65.01      2.76 o
  -3   2   9      125.46      128.99      3.01 o
  -2   2   9      137.02      136.15      3.07 o
  -1   2   9        0.05        0.66      3.32 o
   0   2   9       18.26       22.57      3.06 o
   1   2   9      401.16      367.85      4.01 o
   2   2   9       44.58       44.08      2.98 o
   3   2   9      175.65      167.64      3.15 o
   4   2   9       15.08       18.65      3.01 o
   5   2   9        3.31        7.07      3.10 o
   6   2   9        4.97        6.23      3.39 o
  -7   3   9        0.09        1.72      2.80 o
  -6   3   9        6.11        9.74      2.77 o
  -5   3   9       53.44       53.32      2.70 o
  -4   3   9       17.73       21.41      2.70 o
  -3   3   9       51.41       48.20      2.92 o
  -2   3   9       51.52       42.40      3.19 o
  -1   3   9        0.78        1.25      3.13 o
   0   3   9      135.76      102.53      3.47 o
   1   3   9       31.49       37.01      3.13 o
   2   3   9      293.02      278.02      4.39 o
   3   3   9      155.88      141.13      3.16 o
   4   3   9      272.45      264.90      3.41 o
   5   3   9       58.14       59.70      3.16 o
   6   3   9       87.65       79.72      3.58 o
  -7   4   9        2.11        2.84      2.97 o
  -6   4   9        6.81        8.02      2.66 o
  -5   4   9        5.35       10.08      2.61 o
  -4   4   9        1.97        5.88      2.61 o
  -3   4   9       21.03       20.75      2.86 o
  -2   4   9       10.78       11.13      3.02 o
  -1   4   9        3.27        7.41      3.20 o
   0   4   9       17.30       21.74      3.18 o
   1   4   9       46.40       44.50      3.17 o
   2   4   9        0.29       -1.20      3.07 o
   3   4   9        2.28        5.05      3.06 o
   4   4   9        4.67        4.07      3.43 o
   5   4   9       23.64       21.92      3.22 o
   6   4   9       12.44        9.39      3.52 o
  -7   5   9        4.29        9.00      2.87 o
  -6   5   9        5.24        9.53      2.84 o
  -5   5   9        0.33        1.24      2.74 o
  -4   5   9        1.16        6.92      2.79 o
  -3   5   9        2.77        8.65      2.67 o
  -2   5   9        8.76       14.69      3.00 o
  -1   5   9       25.69       22.50      2.95 o
   0   5   9      121.49      114.10      3.56 o
   1   5   9      139.45      123.84      3.31 o
   2   5   9       77.94       75.26      3.29 o
   3   5   9      134.94      126.34      3.96 o
   4   5   9        5.93        3.32      3.71 o
   5   5   9       34.03       28.57      3.44 o
  -7   6   9        2.10        6.36      3.19 o
  -6   6   9        7.52       11.25      2.93 o
  -5   6   9       20.13       23.19      2.91 o
  -4   6   9       15.84       16.82      2.80 o
  -3   6   9        0.76        5.72      2.78 o
  -2   6   9       23.21       25.13      3.12 o
  -1   6   9      151.17      148.23      4.11 o
   0   6   9        4.57       11.34      3.57 o
   1   6   9      216.32      217.52      3.82 o
   2   6   9       58.24       64.10      3.34 o
   3   6   9       51.19       47.01      3.34 o
   4   6   9       16.43       22.41      4.37 o
   5   6   9        0.47       -0.10      3.69 o
  -7   7   9        3.07       11.10      3.32 o
  -6   7   9        0.03        3.27      2.98 o
  -5   7   9        0.14        6.79      2.83 o
  -4   7   9       24.03       25.56      2.86 o
  -3   7   9       90.19       91.75      2.94 o
  -2   7   9      178.25      176.59      3.40 o
  -1   7   9      196.83      197.78      7.84 o
   0   7   9      206.35      201.86      4.11 o
   1   7   9       24.98       26.21      3.28 o
   2   7   9       37.81       33.98      3.41 o
   3   7   9        3.90        9.12      3.11 o
   4   7   9        0.78        3.67      3.97 o
   5   7   9        1.05       -1.94      4.04 o
  -6   8   9       22.58       24.35      3.04 o
  -5   8   9       41.01       45.23      2.93 o
  -4   8   9       92.70       90.59      3.08 o
  -3   8   9      206.65      198.05      3.65 o
  -2   8   9       34.81       31.56      3.08 o
  -1   8   9       88.93       67.62      3.88 o
   0   8   9        4.79        8.94      3.15 o
   1   8   9        0.75        1.22      3.45 o
   2   8   9       11.69       15.42      3.38 o
   3   8   9        2.28        4.27      3.39 o
   4   8   9        1.46        5.22      4.04 o
  -6   9   9        4.66        8.93      3.50 o
  -5   9   9       65.07       67.35      3.26 o
  -4   9   9        3.52        5.33      3.13 o
  -3   9   9       18.74       20.54      3.01 o
  -2   9   9       42.96       47.89      3.15 o
  -1   9   9       31.44       37.79      3.59 o
   0   9   9        9.61       10.93      3.57 o
   1   9   9       36.44       33.75      3.42 o
   2   9   9        3.02        5.61      3.56 o
   3   9   9        7.70        7.23      3.53 o
   4   9   9        3.58        5.82      4.28 o
  -5  10   9        5.22        7.83      3.26 o
  -4  10   9       16.85       18.06      3.08 o
  -3  10   9        0.77        2.91      3.01 o
  -2  10   9       19.71       19.60      2.98 o
  -1  10   9        9.36        8.00      3.68 o
   0  10   9        3.89        3.40      3.45 o
   1  10   9        4.05        2.14      3.63 o
   2  10   9        0.11        1.28      3.55 o
   3  10   9        0.17        3.19      3.84 o
  -4  11   9        1.57        4.50      3.31 o
  -3  11   9        1.91        7.27      3.20 o
  -2  11   9        6.04       10.65      3.19 o
  -1  11   9        0.05        6.43      3.46 o
   0  11   9        1.53        7.61      3.53 o
   1  11   9        7.44       10.85      3.59 o
   2  11   9        6.88        8.44      3.72 o
  -3  12   9       16.02       20.23      3.47 o
  -2  12   9        2.21        3.58      3.42 o
  -1  12   9        1.24        5.33      3.51 o
   0  12   9        4.78       11.73      3.58 o
   1  12   9       52.09       61.20      3.92 o
  -7   0  10        1.96       -0.58      4.24 o
  -6   0  10       30.55       33.16      4.00 o
  -5   0  10        3.15        5.57      3.66 o
  -4   0  10      173.97      159.37      4.34 o
  -3   0  10       20.80       23.22      3.95 o
  -2   0  10       63.62       60.38      4.20 o
  -1   0  10        0.96        5.22      4.14 o
   0   0  10       23.14       20.12      4.13 o
   1   0  10       10.41       11.05      4.07 o
   2   0  10        4.13        6.84      4.11 o
   3   0  10        4.65        7.35      4.15 o
   4   0  10        9.94       12.95      4.32 o
   5   0  10        4.83        9.47      4.48 o
   6   0  10        6.21        7.06      4.58 o
  -7   1  10        4.81        4.45      3.02 o
  -6   1  10       46.41       49.11      2.77 o
  -5   1  10       29.23       24.90      2.54 o
  -4   1  10       23.95       28.16      3.17 o
  -3   1  10       42.74       48.95      2.78 o
  -2   1  10        9.14       10.46      2.91 o
  -1   1  10       71.05       67.63      3.10 o
   0   1  10       26.77       26.46      3.06 o
   1   1  10       48.98       51.15      3.05 o
   2   1  10        1.55        6.52      2.89 o
   3   1  10        0.16        6.34      3.21 o
   4   1  10        0.09        2.25      2.94 o
   5   1  10        0.06        2.35      3.15 o
  -7   2  10        0.46        6.76      2.80 o
  -6   2  10       33.82       32.42      2.89 o
  -5   2  10        0.84        5.47      2.72 o
  -4   2  10       37.56       45.40      2.70 o
  -3   2  10       63.97       58.42      2.81 o
  -2   2  10      178.95      164.10      3.22 o
  -1   2  10      274.59      266.82      3.54 o
   0   2  10      439.19      431.02      6.25 o
   1   2  10      115.30      115.54      3.34 o
   2   2  10      175.06      184.72      3.57 o
   3   2  10        2.54        6.82      2.91 o
   4   2  10       19.54       23.50      3.16 o
   5   2  10       19.44       22.38      3.20 o
  -7   3  10        0.42        5.28      2.99 o
  -6   3  10        0.35        1.42      2.64 o
  -5   3  10        6.00        7.72      2.80 o
  -4   3  10        3.09        8.85      2.83 o
  -3   3  10       71.22       72.58      3.02 o
  -2   3  10        0.00        4.97      2.93 o
  -1   3  10        0.78        5.01      3.07 o
   0   3  10       49.27       46.14      3.33 o
   1   3  10      246.87      234.86      3.64 o
   2   3  10      245.36      249.14      3.70 o
   3   3  10      151.50      139.94      3.24 o
   4   3  10       56.17       59.61      3.29 o
   5   3  10        7.50        9.99      3.18 o
  -7   4  10        4.46        9.24      2.92 o
  -6   4  10        8.53        6.79      2.96 o
  -5   4  10        0.42       -0.99      2.85 o
  -4   4  10        2.79        2.98      2.85 o
  -3   4  10        0.09        1.43      2.85 o
  -2   4  10        8.18        5.60      2.89 o
  -1   4  10       98.42       97.24      3.73 o
   0   4  10       36.64       35.55      3.30 o
   1   4  10       44.91       46.81      3.08 o
   2   4  10       16.33       18.30      3.29 o
   3   4  10        9.06       12.69      3.49 o
   4   4  10      112.30      114.49      3.86 o
   5   4  10        8.27        8.90      3.42 o
  -7   5  10        3.38        5.84      2.96 o
  -6   5  10        5.20        6.73      2.81 o
  -5   5  10       35.82       40.22      2.91 o
  -4   5  10       27.04       26.44      2.78 o
  -3   5  10       23.71       21.98      2.91 o
  -2   5  10       30.74       28.82      3.14 o
  -1   5  10        0.24        5.07      3.56 o
   0   5  10        9.79       11.14      3.04 o
   1   5  10        0.00        2.10      3.47 o
   2   5  10       59.26       57.40      3.48 o
   3   5  10        0.67        2.09      3.31 o
   4   5  10        2.13        5.86      4.52 o
   5   5  10        4.17        8.36      3.80 o
  -7   6  10       21.40       19.39      2.92 o
  -6   6  10        5.63        7.59      3.09 o
  -5   6  10        6.34        9.28      2.95 o
  -4   6  10        1.64        2.53      2.79 o
  -3   6  10      141.71      143.48      3.10 o
  -2   6  10       75.09       80.17      3.32 o
  -1   6  10      570.30      552.48      5.41 o
   0   6  10       49.68       49.51      3.38 o
   1   6  10      230.03      223.24      3.94 o
   2   6  10        0.06        2.68      3.41 o
   3   6  10       10.93       14.64      3.38 o
   4   6  10        0.28        2.85      4.08 o
   5   6  10        0.51        6.91      4.17 o
  -6   7  10       29.06       27.26      3.22 o
  -5   7  10      253.13      242.25      3.37 o
  -4   7  10      196.45      193.86      3.35 o
  -3   7  10      863.06      812.39      7.48 o
  -2   7  10      188.85      184.67      3.45 o
  -1   7  10      378.13      340.31      4.21 o
   0   7  10       39.50       39.03      3.87 o
   1   7  10        2.50        2.81      3.65 o
   2   7  10       17.96       21.40      3.16 o
   3   7  10        1.58        3.33      3.56 o
   4   7  10        5.34        8.96      4.25 o
  -6   8  10       26.89       24.18      3.33 o
  -5   8  10      108.50       99.57      3.26 o
  -4   8  10        9.15       10.04      2.98 o
  -3   8  10        2.07        4.15      2.97 o
  -2   8  10        3.63        5.42      3.57 o
  -1   8  10      221.47      193.70      3.74 o
   0   8  10        0.88        6.69      3.45 o
   1   8  10       50.50       46.46      3.37 o
   2   8  10        0.04        4.97      3.65 o
   3   8  10        4.25       10.08      3.26 o
   4   8  10        2.41        1.62      4.28 o
  -5   9  10        5.40       10.33      3.41 o
  -4   9  10       33.36       36.39      3.53 o
  -3   9  10       32.57       33.52      3.41 o
  -2   9  10       45.64       40.31      3.36 o
  -1   9  10        0.01        4.86      3.21 o
   0   9  10       19.32       24.53      5.82 o
   1   9  10       13.91       10.44      3.67 o
   2   9  10        2.02        4.69      3.74 o
   3   9  10        0.12        5.73      3.41 o
  -5  10  10        0.00       -2.63      3.17 o
  -4  10  10        0.00        6.68      3.40 o
  -3  10  10        0.39        3.95      3.30 o
  -2  10  10        1.95        7.08      3.29 o
  -1  10  10        9.15       19.13      3.38 o
   0  10  10       15.84       18.37      3.75 o
   1  10  10       39.22       47.16      3.92 o
   2  10  10        9.35        9.04      3.69 o
   3  10  10       14.54       11.66      3.76 o
  -4  11  10        0.65        9.21      3.51 o
  -3  11  10        7.05       11.25      3.51 o
  -2  11  10        4.26        8.22      3.40 o
  -1  11  10        2.23        3.47      3.55 o
   0  11  10        1.05       -1.59      3.58 o
   1  11  10       20.45       25.72      4.09 o
   2  11  10        5.73       11.72      3.89 o
  -2  12  10        6.47       11.90      3.88 o
  -1  12  10       43.03       44.77      4.23 o
   0  12  10       24.55       29.87      3.80 o
  -7   1  11        0.01        0.87      2.87 o
  -6   1  11       44.37       44.04      2.88 o
  -5   1  11       24.00       26.63      2.82 o
  -4   1  11      127.92      131.45      3.04 o
  -3   1  11       33.27       34.10      2.83 o
  -2   1  11       86.03       82.71      3.10 o
  -1   1  11       32.54       35.33      3.11 o
   0   1  11       19.28       18.13      3.09 o
   1   1  11       98.32       97.46      3.13 o
   2   1  11       85.44       76.10      3.23 o
   3   1  11       16.51       15.77      3.14 o
   4   1  11        5.46        7.09      3.11 o
   5   1  11        1.30        4.64      3.36 o
  -7   2  11        2.47        8.79      3.07 o
  -6   2  11        4.19        6.58      2.96 o
  -5   2  11        1.78        5.32      2.89 o
  -4   2  11       13.59       16.94      2.81 o
  -3   2  11      323.27      296.87      6.30 o
  -2   2  11      295.52      268.80      3.58 o
  -1   2  11      642.80      610.61      4.63 o
   0   2  11      335.00      292.32      4.63 o
   1   2  11      106.49      111.46      3.24 o
   2   2  11        0.36        4.45      3.12 o
   3   2  11        0.87        3.05      2.99 o
   4   2  11       60.89       55.20      3.33 o
   5   2  11        0.52        1.47      3.35 o
  -7   3  11        0.05        3.59      3.01 o
  -6   3  11        0.47        3.70      2.85 o
  -5   3  11        7.79        8.38      2.87 o
  -4   3  11        2.22        6.66      2.68 o
  -3   3  11        0.06        1.77      3.00 o
  -2   3  11      186.12      177.61      3.51 o
  -1   3  11      153.93      144.48      3.31 o
   0   3  11      862.76      792.94      5.20 o
   1   3  11      209.65      197.98      3.51 o
   2   3  11      745.64      691.51      6.51 o
   3   3  11       22.83       27.27      3.53 o
   4   3  11      143.43      136.36      3.83 o
   5   3  11        0.41        3.19      3.60 o
  -7   4  11        0.21        1.98      3.10 o
  -6   4  11        4.04       10.04      3.01 o
  -5   4  11        8.25       12.16      2.74 o
  -4   4  11       51.62       52.28      2.90 o
  -3   4  11       52.91       53.40      3.06 o
  -2   4  11       90.40       87.04      3.14 o
  -1   4  11       41.38       37.71      3.17 o
   0   4  11       33.14       33.44      3.29 o
   1   4  11        2.48        6.23      3.25 o
   2   4  11        0.02        2.30      3.34 o
   3   4  11       39.52       36.65      3.38 o
   4   4  11       21.40       22.59      4.18 o
   5   4  11       11.49       13.64      3.68 o
  -7   5  11        0.73        4.39      3.24 o
  -6   5  11        1.45        8.29      2.95 o
  -5   5  11        2.25        7.03      2.88 o
  -4   5  11        1.50        4.33      2.95 o
  -3   5  11       69.68       68.28      3.17 o
  -2   5  11       25.99       24.06      2.98 o
  -1   5  11      140.77      135.00      3.52 o
   0   5  11        5.83        3.36      3.27 o
   1   5  11       76.70       69.44      3.65 o
   2   5  11        1.98        6.97      3.45 o
   3   5  11        3.86        4.52      3.56 o
   4   5  11        2.69       10.27      4.87 o
  -6   6  11        2.07        3.67      3.16 o
  -5   6  11       52.21       57.17      3.19 o
  -4   6  11        0.60        6.16      3.14 o
  -3   6  11      138.15      134.89      3.46 o
  -2   6  11       14.10       16.28      3.27 o
  -1   6  11       80.97       80.03      3.30 o
   0   6  11        9.11       10.14      3.48 o
   1   6  11        9.53       12.11      3.61 o
   2   6  11        4.59        8.55      3.39 o
   3   6  11        0.40        0.84      3.48 o
   4   6  11        1.16        6.25      4.02 o
  -6   7  11       12.72       14.58      3.15 o
  -5   7  11       39.93       38.47      3.16 o
  -4   7  11       38.81       36.94      3.15 o
  -3   7  11        8.53       11.27      3.09 o
  -2   7  11       21.87       20.45      3.24 o
  -1   7  11       18.93       20.95      3.14 o
   0   7  11        1.71        2.77      3.62 o
   1   7  11       12.19       16.24      3.92 o
   2   7  11        2.96        8.47      3.50 o
   3   7  11        0.26        2.87      3.61 o
   4   7  11        5.45       14.65      4.19 o
  -5   8  11       34.76       32.92      3.21 o
  -4   8  11        0.56        3.22      3.05 o
  -3   8  11        0.30       -2.64      3.39 o
  -2   8  11        0.05        6.71      3.45 o
  -1   8  11        2.14        3.06      3.57 o
   0   8  11        1.09        5.08      3.97 o
   1   8  11       37.42       39.32      5.30 o
   2   8  11        0.03        1.48      3.64 o
   3   8  11        7.31        8.90      3.79 o
  -5   9  11        4.99        9.80      3.59 o
  -4   9  11        0.92        2.49      3.59 o
  -3   9  11       19.39       19.07      3.82 o
  -2   9  11        4.65        8.30      3.41 o
  -1   9  11        0.22        3.65      3.73 o
   0   9  11        5.17        6.53      4.07 o
   1   9  11        0.85       -1.68      3.70 o
   2   9  11        0.23        5.04      3.78 o
   3   9  11        7.47        7.28      3.85 o
  -4  10  11        0.24        3.92      3.53 o
  -3  10  11        1.19        3.63      3.48 o
  -2  10  11        1.17        6.28      3.86 o
  -1  10  11        0.54        3.77      3.55 o
   0  10  11        0.48        8.95      4.00 o
   1  10  11        0.43        5.97      4.11 o
   2  10  11        0.49        3.00      4.27 o
  -3  11  11        0.23        5.03      3.74 o
  -2  11  11        3.10        7.54      4.16 o
  -1  11  11       10.98        6.66      4.02 o
   0  11  11       46.24       58.90      4.36 o
   1  11  11       11.64       21.66      4.54 o
  -7   0  12        0.64       -0.77      4.75 o
  -6   0  12       29.84       30.89      4.00 o
  -5   0  12        0.23        2.60      4.18 o
  -4   0  12        0.00        4.19      3.98 o
  -3   0  12       10.26       11.82      3.87 o
  -2   0  12       20.71       21.88      4.31 o
  -1   0  12       12.40       12.17      4.27 o
   0   0  12       69.28       60.02      4.54 o
   1   0  12       33.04       34.67      4.53 o
   2   0  12       50.57       44.77      4.38 o
   3   0  12       61.53       70.23      4.66 o
   4   0  12        2.88        0.94      4.64 o
   5   0  12        2.98        7.43      4.87 o
  -7   1  12       13.06       10.52      2.95 o
  -6   1  12       15.85       12.61      3.05 o
  -5   1  12       27.33       29.27      2.96 o
  -4   1  12       18.29       15.61      2.83 o
  -3   1  12       19.59       27.49      2.96 o
  -2   1  12        1.37        2.40      3.18 o
  -1   1  12        1.74        3.13      3.00 o
   0   1  12        0.47       -0.18      3.14 o
   1   1  12       11.27       16.65      3.22 o
   2   1  12        1.22        5.65      3.34 o
   3   1  12        2.73        6.07      3.40 o
   4   1  12        8.04       12.25      3.26 o
   5   1  12        4.90        9.30      3.53 o
  -7   2  12        3.89        8.33      3.39 o
  -6   2  12       42.15       44.84      3.11 o
  -5   2  12       54.61       55.07      2.97 o
  -4   2  12      245.50      240.02      4.76 o
  -3   2  12       97.00       92.31      3.13 o
  -2   2  12      344.30      348.31      6.19 o
  -1   2  12        1.34        6.50      3.22 o
   0   2  12      122.75      123.17      3.58 o
   1   2  12       58.48       54.82      3.28 o
   2   2  12       48.98       46.85      3.55 o
   3   2  12       29.35       25.23      3.54 o
   4   2  12       29.41       30.04      3.41 o
  -7   3  12        7.23       10.51      3.23 o
  -6   3  12        3.44        9.40      3.17 o
  -5   3  12        0.36        2.69      2.93 o
  -4   3  12        5.88       10.69      2.99 o
  -3   3  12       95.58      100.37      3.22 o
  -2   3  12      151.18      150.98      3.47 o
  -1   3  12      234.98      211.68      5.48 o
   0   3  12      111.25      133.00      3.60 o
   1   3  12       39.71       33.21      3.30 o
   2   3  12        0.10        8.28      3.29 o
   3   3  12        0.39        1.22      3.26 o
   4   3  12        0.58       -0.32      4.28 o
  -6   4  12        3.56        4.39      3.04 o
  -5   4  12       28.35       31.83      3.07 o
  -4   4  12       12.09       12.95      2.92 o
  -3   4  12       42.85       43.11      3.22 o
  -2   4  12        6.58       11.60      3.15 o
  -1   4  12        1.94        3.24      3.16 o
   0   4  12      189.34      173.87      3.74 o
   1   4  12       20.38       24.89      3.71 o
   2   4  12       93.64       90.18      3.55 o
   3   4  12        0.10        3.87      3.40 o
   4   4  12        0.17        1.15      4.36 o
  -6   5  12        0.93       -0.73      3.14 o
  -5   5  12        0.16        4.29      3.10 o
  -4   5  12        4.88       10.93      3.14 o
  -3   5  12        0.28        4.44      3.43 o
  -2   5  12       46.20       47.78      3.08 o
  -1   5  12        1.75        6.42      3.11 o
   0   5  12        7.85       12.01      3.42 o
   1   5  12        0.37       -0.38      3.24 o
   2   5  12       14.84       13.47      3.80 o
   3   5  12        3.24        8.15      3.73 o
   4   5  12        6.45        9.40      4.34 o
  -6   6  12        2.11        5.33      3.23 o
  -5   6  12       45.17       48.07      3.24 o
  -4   6  12        4.74       11.37      3.13 o
  -3   6  12       38.02       41.43      3.18 o
  -2   6  12        0.65        4.52      3.40 o
  -1   6  12        1.40        6.08      3.53 o
   0   6  12        4.07        2.44      3.53 o
   1   6  12        6.66       12.72      4.28 o
   2   6  12        0.74        5.99      3.77 o
   3   6  12        0.02        0.84      3.84 o
   4   6  12        3.51        6.68      4.16 o
  -5   7  12      101.77       94.32      3.35 o
  -4   7  12       25.92       24.61      3.20 o
  -3   7  12       10.07       11.07      3.45 o
  -2   7  12       30.24       31.02      3.46 o
  -1   7  12       14.16       16.27      3.37 o
   0   7  12       19.76       21.49      3.69 o
   1   7  12       96.49      100.70      3.99 o
   2   7  12        0.02        4.50      3.72 o
   3   7  12       36.28       45.82      4.03 o
  -5   8  12       23.22       22.64      3.42 o
  -4   8  12        8.20       13.74      3.63 o
  -3   8  12       13.01       10.65      3.52 o
  -2   8  12        7.19        7.06      3.96 o
  -1   8  12       33.88       38.47      3.92 o
   0   8  12        0.36        6.42      4.51 o
   1   8  12       20.54       22.83      3.94 o
   2   8  12        3.54        9.85      4.21 o
   3   8  12        4.01        3.00      3.73 o
  -4   9  12       12.20       10.64      3.55 o
  -3   9  12       28.08       27.33      3.97 o
  -2   9  12       15.04       15.73      3.88 o
  -1   9  12        6.83        7.42      3.57 o
   0   9  12        7.00       12.46      4.04 o
   1   9  12       10.63        8.15      4.07 o
   2   9  12        1.26        2.82      4.16 o
  -3  10  12       13.96       12.74      3.69 o
  -2  10  12        0.73        2.20      4.14 o
  -1  10  12       34.37       36.49      4.16 o
   0  10  12        0.02        3.46      4.20 o
   1  10  12       15.07       12.93      4.28 o
  -6   1  13       38.59       39.33      3.09 o
  -5   1  13        2.24       -0.36      3.09 o
  -4   1  13        0.04        0.99      3.06 o
  -3   1  13        8.15       10.23      2.95 o
  -2   1  13       61.89       59.26      3.20 o
  -1   1  13        0.37        1.01      3.18 o
   0   1  13       15.37       19.23      3.23 o
   1   1  13        0.76        5.90      3.32 o
   2   1  13        9.01       11.84      3.22 o
   3   1  13        3.01        9.23      3.73 o
   4   1  13        4.88        4.95      3.52 o
  -6   2  13       81.65       78.82      3.36 o
  -5   2  13      126.72      116.63      3.18 o
  -4   2  13      244.13      242.68      3.47 o
  -3   2  13      108.05      105.94      3.42 o
  -2   2  13       61.51       57.76      3.36 o
  -1   2  13       25.87       30.92      3.44 o
   0   2  13       31.78       25.83      3.36 o
   1   2  13       36.56       39.46      3.43 o
   2   2  13       25.44       20.50      3.42 o
   3   2  13       23.70       24.85      3.36 o
   4   2  13        0.01        1.78      3.96 o
  -6   3  13        2.15        6.93      3.14 o
  -5   3  13        2.98        4.51      3.03 o
  -4   3  13      160.30      157.05      3.33 o
  -3   3  13       43.49       44.59      3.33 o
  -2   3  13      561.52      503.24      7.04 o
  -1   3  13        7.93       15.41      3.39 o
   0   3  13      334.94      292.40      3.93 o
   1   3  13        4.12        4.96      3.43 o
   2   3  13       24.63       24.33      3.32 o
   3   3  13        0.34        5.50      3.44 o
   4   3  13        0.10       -1.11      3.90 o
  -6   4  13       21.12       22.25      3.33 o
  -5   4  13       11.60       13.12      3.10 o
  -4   4  13       46.19       44.67      3.28 o
  -3   4  13        1.86        8.21      3.22 o
  -2   4  13       34.76       36.31      3.61 o
  -1   4  13        8.05        8.84      3.09 o
   0   4  13        0.60        1.09      3.51 o
   1   4  13       12.03       15.99      3.42 o
   2   4  13       12.17       11.87      3.64 o
   3   4  13        0.14        1.44      3.57 o
  -6   5  13        1.11        0.48      3.24 o
  -5   5  13       14.78       16.98      3.35 o
  -4   5  13        7.19        2.07      3.19 o
  -3   5  13       19.64       20.70      3.44 o
  -2   5  13        8.94       16.96      3.65 o
  -1   5  13        5.75        5.85      3.48 o
   0   5  13        2.56        6.98      3.32 o
   1   5  13        3.47        1.27      3.78 o
   2   5  13        1.47        2.81      3.84 o
   3   5  13        5.76       11.51      4.04 o
  -5   6  13       34.93       38.12      3.50 o
  -4   6  13        5.67        9.10      3.39 o
  -3   6  13       24.92       26.74      3.40 o
  -2   6  13        7.47        8.96      3.82 o
  -1   6  13       15.51       19.44      3.48 o
   0   6  13       24.52       23.74      3.52 o
   1   6  13       15.51       18.43      3.62 o
   2   6  13        0.03        1.98      4.03 o
   3   6  13       15.84       25.19      4.00 o
  -5   7  13        1.14        3.42      3.34 o
  -4   7  13        0.45        2.11      3.60 o
  -3   7  13        5.45        6.75      3.52 o
  -2   7  13        0.34        2.87      3.73 o
  -1   7  13        0.22        2.05      3.49 o
   0   7  13        7.35       16.73      4.26 o
   1   7  13        0.02       -0.32      4.26 o
   2   7  13        4.41        9.15      4.42 o
  -4   8  13        0.35        1.65      3.70 o
  -3   8  13       16.85       17.51      3.68 o
  -2   8  13        0.29        0.91      4.11 o
  -1   8  13       11.88       13.86      3.73 o
   0   8  13        8.54       10.32      3.98 o
   1   8  13        9.73       15.07      4.03 o
   2   8  13       10.92        7.89      4.34 o
  -3   9  13        0.02       -4.02      3.80 o
  -2   9  13        0.41        4.23      3.86 o
  -1   9  13       10.75       10.71      4.15 o
   0   9  13        0.03        2.57      4.15 o
   1   9  13        5.51        9.56      4.46 o
  -1  10  13        0.06        4.94      4.58 o
  -6   0  14        3.73        9.23      4.73 o
  -5   0  14       15.53       12.87      4.02 o
  -4   0  14       20.78       23.68      4.39 o
  -3   0  14        0.42        6.59      4.91 o
  -2   0  14       32.77       33.61      4.55 o
  -1   0  14       59.39       62.37      4.68 o
   0   0  14       12.11       12.07      4.69 o
   1   0  14       18.16       19.73      5.06 o
   2   0  14        0.56       -0.78      4.59 o
   3   0  14        0.03        3.01      5.08 o
  -6   1  14       13.77       19.14      3.34 o
  -5   1  14        0.56       -0.48      3.22 o
  -4   1  14        7.06       10.50      3.17 o
  -3   1  14       26.16       31.66      3.29 o
  -2   1  14        6.36        8.13      3.26 o
  -1   1  14        7.99       10.59      3.36 o
   0   1  14        0.43        4.05      3.34 o
   1   1  14        0.03        1.46      3.39 o
   2   1  14        2.23        6.71      3.48 o
   3   1  14        3.91       11.95      4.01 o
  -6   2  14       51.64       49.96      3.42 o
  -5   2  14       22.19       20.92      3.15 o
  -4   2  14       57.55       59.07      3.25 o
  -3   2  14        0.61        3.29      3.33 o
  -2   2  14       66.45       63.04      3.41 o
  -1   2  14       21.04       22.26      3.46 o
   0   2  14      109.57      101.34      3.72 o
   1   2  14        6.17        7.98      3.52 o
   2   2  14       50.42       49.24      3.57 o
   3   2  14        1.75        7.39      3.74 o
  -6   3  14        7.72       10.36      3.38 o
  -5   3  14       44.43       48.10      3.34 o
  -4   3  14        6.21        7.70      3.22 o
  -3   3  14       50.58       46.31      3.40 o
  -2   3  14       15.46       11.31      3.20 o
  -1   3  14       14.20       14.14      3.57 o
   0   3  14       17.19       18.52      3.63 o
   1   3  14       11.49       13.76      3.71 o
   2   3  14       10.64       17.50      3.56 o
   3   3  14        8.56       12.30      3.86 o
  -6   4  14        6.51        3.57      3.25 o
  -5   4  14        1.41        0.11      3.37 o
  -4   4  14       67.59       66.99      3.53 o
  -3   4  14        1.78        1.41      3.17 o
  -2   4  14       57.69       57.51      3.48 o
  -1   4  14        0.07        4.22      3.35 o
   0   4  14        4.62       10.66      3.48 o
   1   4  14        3.02        4.70      3.78 o
   2   4  14       17.16       19.56      3.75 o
   3   4  14        0.00        2.45      4.08 o
  -5   5  14        1.92        1.88      3.67 o
  -4   5  14        2.07        3.91      3.47 o
  -3   5  14        4.92        5.40      3.47 o
  -2   5  14       14.56       14.50      3.50 o
  -1   5  14       10.09       15.40      3.49 o
   0   5  14       13.74       15.17      3.58 o
   1   5  14        4.16        7.97      3.98 o
   2   5  14        0.90        6.38      5.01 o
  -5   6  14        0.46        5.25      3.84 o
  -4   6  14        0.70        6.59      3.58 o
  -3   6  14       13.72       17.10      3.45 o
  -2   6  14        0.02        3.60      3.39 o
  -1   6  14       13.01       13.40      3.42 o
   0   6  14        5.05        4.87      3.94 o
   1   6  14       13.89       16.32      4.40 o
   2   6  14        3.46        5.39      4.16 o
  -4   7  14        2.82        7.59      3.85 o
  -3   7  14       22.32       25.48      3.70 o
  -2   7  14        0.28        6.17      3.51 o
  -1   7  14       33.53       32.68      3.93 o
   0   7  14        5.23       16.55      4.30 o
   1   7  14        0.97        4.55      4.39 o
  -3   8  14       20.97       26.21      3.94 o
  -2   8  14        0.02        5.28      3.52 o
  -1   8  14        0.01        6.12      4.16 o
   0   8  14        0.12       -2.74      4.71 o
   1   8  14        6.77        6.05      4.31 o
  -1   9  14       10.58       13.19      4.32 o
  -5   1  15        1.21        0.84      3.44 o
  -4   1  15        0.91        2.30      3.45 o
  -3   1  15        5.08       12.23      3.45 o
  -2   1  15       18.18       14.64      3.56 o
  -1   1  15        0.31        2.99      3.85 o
   0   1  15       14.68       11.36      3.57 o
   1   1  15        7.17        7.56      3.67 o
   2   1  15        0.99        5.26      3.55 o
  -5   2  15        8.35        8.56      3.42 o
  -4   2  15        4.21        5.80      3.52 o
  -3   2  15       24.53       26.43      3.79 o
  -2   2  15        7.33        7.53      3.58 o
  -1   2  15       41.59       41.07      3.75 o
   0   2  15       11.37       18.29      3.77 o
   1   2  15        4.54        3.82      3.84 o
   2   2  15        7.56       14.23      3.77 o
  -5   3  15        0.24        3.51      3.30 o
  -4   3  15       97.75       81.63      3.75 o
  -3   3  15        8.03        9.08      3.56 o
  -2   3  15       10.30        8.88      3.45 o
  -1   3  15        4.26       10.65      3.63 o
   0   3  15        2.71        6.19      3.71 o
   1   3  15        1.49        1.19      3.92 o
   2   3  15        0.04        4.31      4.14 o
  -5   4  15        6.33       10.45      3.64 o
  -4   4  15        0.50        6.02      3.45 o
  -3   4  15        7.10        9.73      3.85 o
  -2   4  15        7.24        9.84      3.41 o
  -1   4  15        0.00        8.67      3.80 o
   0   4  15        5.49        7.18      3.70 o
   1   4  15        2.53        4.28      3.98 o
   2   4  15        0.77       11.83      4.38 o
  -4   5  15        0.01        4.27      3.76 o
  -3   5  15       11.35       20.01      4.10 o
  -2   5  15        1.35        2.30      3.38 o
  -1   5  15       22.46       28.32      3.72 o
   0   5  15       14.08       22.24      4.06 o
   1   5  15        1.35        3.01      4.14 o
  -4   6  15        5.55       12.86      3.83 o
  -3   6  15       18.84       21.12      3.96 o
  -2   6  15        0.04       -1.20      3.82 o
  -1   6  15       40.43       50.95      4.16 o
   0   6  15        6.84        8.53      3.90 o
   1   6  15       22.63       29.12      4.71 o
  -3   7  15        3.00        4.27      4.02 o
  -2   7  15        6.07       11.28      3.73 o
  -1   7  15        8.13       12.60      4.06 o
   0   7  15        0.09        4.16      4.63 o
  -5   0  16        0.08        3.03      4.72 o
  -4   0  16        0.43       -1.24      5.45 o
  -3   0  16        2.29        4.12      5.12 o
  -2   0  16        5.17        9.16      5.10 o
  -1   0  16       15.42       22.41      5.40 o
   0   0  16       10.15       16.61      5.33 o
   1   0  16        0.85        6.91      5.64 o
  -5   1  16        0.33        3.60      3.61 o
  -4   1  16       11.45       11.45      3.52 o
  -3   1  16        0.53       -0.17      3.53 o
  -2   1  16        6.02        6.50      3.83 o
  -1   1  16       20.56       28.57      3.85 o
   0   1  16        0.55        4.04      4.03 o
   1   1  16       50.07       57.66      4.01 o
  -4   2  16       29.05       29.91      3.60 o
  -3   2  16        1.09        1.84      3.62 o
  -2   2  16       50.02       47.81      3.71 o
  -1   2  16        2.70       11.05      3.78 o
   0   2  16        9.74       11.33      4.01 o
   1   2  16        0.33        4.49      4.20 o
  -4   3  16       17.99       20.38      3.81 o
  -3   3  16        4.90        8.80      3.56 o
  -2   3  16        0.08        1.88      3.47 o
  -1   3  16       10.88       14.54      3.88 o
   0   3  16       10.79       11.92      3.90 o
   1   3  16        7.11        8.74      4.10 o
  -4   4  16        0.15        1.37      3.46 o
  -3   4  16        0.59        2.42      3.76 o
  -2   4  16       14.35       12.99      3.67 o
  -1   4  16        0.98        6.71      3.98 o
   0   4  16        0.00        2.42      4.11 o
   1   4  16        0.16        3.50      4.29 o
  -3   5  16       12.57       16.17      3.87 o
  -2   5  16        0.04        5.75      3.91 o
  -1   5  16        3.40        6.81      4.00 o
   0   5  16        1.01        5.64      4.12 o
  -2   6  16        5.80        7.83      4.08 o
  -1   6  16       27.24       28.02      3.97 o
  -3   1  17        1.38        4.97      3.98 o
  -2   1  17        1.79        7.60      3.98 o
  -1   1  17        0.13        7.09      4.23 o
   0   1  17        6.69       13.94      4.26 o
  -3   2  17        0.83        3.08      3.85 o
  -2   2  17        3.64        4.71      3.95 o
  -1   2  17        1.88        3.98      4.12 o
   0   2  17        9.84       14.38      4.31 o
  -3   3  17        0.12        3.51      3.85 o
  -2   3  17        0.22        3.49      3.98 o
  -1   3  17        0.82        9.32      3.90 o
 
